# Supplementary material for: 9,000 years of genetic continuity in southernmost Africa demonstrated at Oakhurst rockshelter
Source: Nat Ecol Evol. 2024 Sep 19;8(11):2121–34. doi: 10.1038/s41559-024-02532-3 (PMC11541196; doi:10.1038/s41559-024-02532-3)
Supplement: Supplementary file 2 — Supplementary Tables 1–27. [file 41559_2024_2532_MOESM2_ESM.xlsx]

## Sheet: S1
Table S1. General overview statistics. We highlight that the libraries OAK003.B and OAK003.C, despite having the same sample ID, belong to genetically different individuals. For OAK006 and OAK010, two double-stranded and two single-stranded libraries were produced, respectively. These libraries were subsequently merged to maximise coverage. Sequencing statistics for double-stranded libraries are …
Pandora Sample ID	ID used in Figures/Tables	Accession number in UCT Skeletal Repository	C14 date uncalibrated	Radiocarbon lab. ID	Sample for DNA	Quantity sampled bone powder	Library Endogenous DNA (%) (double-stranded)	Sequenced Raw Reads (double-stranded)	Mapped Reads after duplicate removal (double-stranded)	Cluster Factor (double-stranded)	Mean Coverage (double-stranded)	Coverage >= 1X in % (double-stranded)	Mean Coverage on mitochondrium (double-stranded)	Library Endogenous DNA (%) (single-stranded)	Sequenced Raw Reads (single-stranded)	Mapped Reads after duplicate removal (single-stranded)	Cluster Factor (single-stranded)	Mean Coverage (single-stranded)	Coverage >= 1X in % (single-stranded)	Mean Coverage on mitochondrium (single-stranded)	Damage 1st base 5' (double-stranded)	Damage 1st base 5' (single-stranded)	Median Fragment length (double-stranded)	Median Fragment length (single-stranded)	Genotypes on 1240k (merged)	Percentage of covered 1240k SNPs (merged)	Genetic Sex	mtDNA contamination	X chromosome contamination	mtDNA to nuclear DNA ratio	mtDNA Haplogroup	Y chromosome haplogroup	Y chromosome terminal SNP	Comment	Grouping
OAK003.B	OAK003.B	UCT 181	5450+/-70 yrs BP	Pta-4367	Pars petrosa	94.5	1.409	25431938	923839	5.665	0.2033	15.65	2.03199	5.514	46812698	3949520	1.463	1.1383	59.45	6.13133	0.1688	0.4053	46	43	573962	0.465496	M	0.03	0.030198	80.49	L0d1c2	A1b1b2a	M51	Different individual than OAK003.C	Oakhurst_6000BP
OAK003.C	OAK003.C	UCT 181	5593+/-28 yrs BP	MAMS 49254	Tooth (unspec)	45.2	0.658	24103139	1091384	3.278	0.3417	24.83	1.79407	2.856	21634565	1005027	1.207	0.2867	22.95	1.90681	0.424	0.4305	48	40	319908	0.259452	M	0.02	0.0117	97.64	L0d1b2b2	A1b1b2	L427*	Different individual than OAK003.B	Oakhurst_6000BP
OAK004.B	OAK004	UCT 183	5990+/-70 yrs BP	Pta-4426	Pars petrosa	76.4	0.027								37990161	6043	1.54	0.0005	0.05	NA					333	0.00027007	M	NA			..	..	..	Not used for population genetic anaylsis
OAK006.A	OAK006	UCT 185	9100+/-90 yrs BP	Pta-3724	Pars petrosa	59.5	0.038	22564480	67505	4.897	0.0207	1.83	0.00458688	0.081	43640611	39988	1.328	0.0114	1.13	0.0314443	0.19	0.367	50	41	30337	0.024604	F	0.02	NA	49.48	..	NA	NA	Merged with OAK006.B	Oakhurst_10200BP
OAK006.B	(merged)	UCT 185	9100+/-90 yrs BP	Pta-3724	Tooth (unspec)	28.3	0.037	23245694	54434	6.532	0.0151	1.27	0.00724244	0.035	49167805	8978	1.496	0.0018	0.18	0.0797876	0.4348	0.1522	52	34	30337	0.024604	F	0.02	NA	49.48	..	NA	NA	Merged with OAK006.A	Oakhurst_10200BP
OAK007.A	OAK007	UCT 190	1512+/-18 yrs BP	MAMS 37907	Pars petrosa	87.3	2.752	20647970	3639459	1.79	1.3135	55.77	2.31318	14.228	52210319	8124155	1.37	2.4336	77.49	9.64349	0.1133	0.2811	52	41	871618	0.706901	F	0.01	NA	72.14	L0d3b1	NA	NA		South_Africa_2000BP_West
OAK008.A	OAK008	UCT 191	4100+/-60 yrs BP	Pta-4431	Pars petrosa	177.9	0.237	17297677	247880	3.503	0.0757	6.7	0.16887	0.844	47103257	388200	1.536	0.1162	10.53	0.474199	0.1829	0.4002	44	37	118890	0.0964223	F	0.02	NA	83.41	L0d3b	NA	NA		Oakhurst_4000BP_5000BP
OAK009.A	OAK009	UCT 193	710+/-17 yrs BP	MAMS 37908	Pars petrosa	90.9	0.043								48236560	11668	1.508	0.0016	0.16	0.0105619					1145	0.00092862	M	NA			..	..	..	Not used for population genetic anaylsis
OAK010.A	OAK010	UCT 204	4530+/-70 yrs BP	Pta-4449	Tooth (unspec)	37.6	0.029	20683892	38204	5.256	0.0103	0.9	1.51494	0.172	41252570	76730	1.4	0.0217	2.12	3.27533	0.3616	0.341	48	37	68422	0.0554917	F	0.01	NA	2038.39	L0d1b2b2a	NA	NA	Merged with OAK010.B	Oakhurst_4000BP_5000BP
OAK010.B	(merged)	UCT 204	4530+/-70 yrs BP	Pta-4449	Tooth (unspec)	47.7	0.082	25528721	116165	6.716	0.0261	2.15	14.9435	0.433	27636845	171221	1.354	0.0488	4.68	15.6804	0.3471	0.3875	51	39	68422	0.0554917	F	0.01	NA	2038.39	L0d1b2b2a	NA	NA	Merged with OAK010.A	Oakhurst_4000BP_5000BP
OAK011.A	OAK011	UCT 205	4880+/-70 yrs BP	Pta-4347	Pars petrosa	49.5	0.025								48571094	8979	1.463	0.001	0.1	0.00392299					702	0.00056934	F	NA	NA		..	NA	NA	Not used for population genetic anaylsis
OAK012.A	OAK012	UCT 208	4970+/-22 yrs BP	MAMS 37909	Pars petrosa	35.1	1.114	20800676	1711250	3.518	0.4677	32.44	2.5468	3.72	45805930	2664946	1.339	0.7286	46.03	5.01074	0.1242	0.3539	59	43	530502	0.430249	M	0.01	0.010256	77.39	L0d3b1	A1b1b	M32		Oakhurst_4000BP_5000BP
OAK013.A	OAK013	UCT 210	4995+/-215 yrs BP	AA-2117	Pars petrosa	55.8	2.749	19281283	3606185	1.962	1.2539	56.99	1.75146	7.699	34091516	3879235	1.17	1.0591	56.39	3.2483	0.1086	0.2819	60	48	737160	0.597853	M	0.02	0.008527	44.21	L0d1c2	A1b1b2a	M51		Oakhurst_4000BP_5000BP
OAK014.A	OAK014	UCT 218	5390+/-70 yrs BP	Pta-4468	Pars petrosa	62.4	0.089	22331124	148174	5.673	0.0363	3.09	0.174362	0.33	42733867	250326	1.252	0.0632	6.01	0.446678	0.1673	0.3526	51	45	64429	0.0522533	M	0.02		96.27	L0d2c1*1	A1b (?)	..		Oakhurst_6000BP
OAK015.A	OAK015	UCT 192	9120+/-90 yrs BP	Pta-3729	Tooth (unspec)	46	0.021								44005316	27020	1.249	0.0071	0.7	0.772949					5004	0.00405835	M	NA			L0d1a1a	..	..	Not used for population genetic anaylsis

## Sheet: S2
Table S2. Outgroup F3 affinties between the Oakhurst genomes and present-day southern African populations using two archaic human genomes as outgroup. Bantu groups are highlighted in green, San and Khoe groups in orange. The higher the F3 point estimate, the higher the shared drift (=genetic similarity) with the ancient Oakhurst genomes. Higher F3 values are shown in more saturated red.
PopA	PopB	PopC	F3	SE	Z	SNPs
BantuKenya (n = 6)	Oakhurst (n = 9)	Archaic (n = 2)	77.6643	0.673954	115.237	169297
BantuSA (n = 5)	Oakhurst (n = 9)	Archaic (n = 2)	80.0639	0.68323	117.184	162866
BantuSA_Herero (n = 2)	Oakhurst (n = 9)	Archaic (n = 2)	77.7723	0.714544	108.842	142621
BantuSA_Ovambo (n = 1)	Oakhurst (n = 9)	Archaic (n = 2)	77.1658	0.740642	104.188	125775
Damara (n = 12)	Oakhurst (n = 9)	Archaic (n = 2)	77.5356	0.671116	115.532	175972
Gana (n = 8)	Oakhurst (n = 9)	Archaic (n = 2)	84.6681	0.692024	122.348	165749
Gui (n = 7)	Oakhurst (n = 9)	Archaic (n = 2)	87.8462	0.716315	122.636	154649
GuiGhanaKgal (Schlebusch) (n = 15)	Oakhurst (n = 9)	Archaic (n = 2)	84.958	0.685314	123.969	175327
Haiom (n = 7)	Oakhurst (n = 9)	Archaic (n = 2)	83.451	0.678633	122.969	167390
Himba (n = 4)	Oakhurst (n = 9)	Archaic (n = 2)	77.4582	0.699803	110.686	157586
Hoan (n = 7)	Oakhurst (n = 9)	Archaic (n = 2)	86.5654	0.720914	120.077	156969
Ju_hoan_North (n = 22)	Oakhurst (n = 9)	Archaic (n = 2)	88.0803	0.7104	123.987	171118
Ju_hoan_South (n = 6)	Oakhurst (n = 9)	Archaic (n = 2)	87.787	0.716642	122.498	150598
Juhoansi (Schlebusch) (n = 18)	Oakhurst (n = 9)	Archaic (n = 2)	88.0288	0.707166	124.481	169677
Karretjie (Schlebusch) (n = 20)	Oakhurst (n = 9)	Archaic (n = 2)	87.6982	0.690107	127.079	185204
Kgalagadi (n = 5)	Oakhurst (n = 9)	Archaic (n = 2)	81.9198	0.688843	118.924	158916
Khomani (HO) (n = 11)	Oakhurst (n = 9)	Archaic (n = 2)	86.4834	0.685592	126.144	192855
Khomani_San.DG (n = 2)	Oakhurst (n = 9)	Archaic (n = 2)	90.2499	0.755334	119.483	124956
Khwe (HO) (n = 8)	Oakhurst (n = 9)	Archaic (n = 2)	80.772	0.665984	121.282	185417
Nama (HO) (n = 16)	Oakhurst (n = 9)	Archaic (n = 2)	85.5089	0.683823	125.045	190445
Naro (n = 8)	Oakhurst (n = 9)	Archaic (n = 2)	87.7846	0.710706	123.518	158865
SEBantu (Schlebusch) (n = 20)	Oakhurst (n = 9)	Archaic (n = 2)	79.7195	0.67199	118.632	184018
Shua (n = 9)	Oakhurst (n = 9)	Archaic (n = 2)	81.5732	0.687119	118.718	173167
SWBantu (Schlebusch) (n = 12)	Oakhurst (n = 9)	Archaic (n = 2)	77.795	0.672134	115.743	181003
Taa_East (n = 7)	Oakhurst (n = 9)	Archaic (n = 2)	87.8263	0.712769	123.219	156748
Taa_North (n = 9)	Oakhurst (n = 9)	Archaic (n = 2)	88.1971	0.706227	124.885	158723
Taa_West (n = 16)	Oakhurst (n = 9)	Archaic (n = 2)	88.2705	0.707149	124.826	169467
Tshwa (n = 5)	Oakhurst (n = 9)	Archaic (n = 2)	83.9092	0.700534	119.779	156108
Tswana (n = 5)	Oakhurst (n = 9)	Archaic (n = 2)	80.4099	0.689891	116.554	162428
Wambo (n = 5)	Oakhurst (n = 9)	Archaic (n = 2)	76.9808	0.675556	113.952	164764
Xuun_North (Schlebusch) (n = 19)	Oakhurst (n = 9)	Archaic (n = 2)	85.2783	0.689296	123.718	177555
Xuun_South (HO) (n = 13)	Oakhurst (n = 9)	Archaic (n = 2)	85.5983	0.696088	122.97	173100

## Sheet: S3
Table S3. FST affinties between the Oakhurst genomes and present-day southern African populations. Lower FST values are shown in more saturated red. Bantu groups are highlighted in green, San and Khoe groups in orange.
PopA	PopB	FST	SE	Z
BantuKenya (n = 6)	Oakhurst (n = 9)	0.261554	0.001235	211.81
BantuSA (n = 5)	Oakhurst (n = 9)	0.23088	0.001371	168.38
BantuSA_Herero (n = 2)	Oakhurst (n = 9)	0.260589	0.001798	144.951
BantuSA_Ovambo (n = 1)	Oakhurst (n = 9)	0.264162	0.003184	82.957
Damara (n = 12)	Oakhurst (n = 9)	0.264888	0.001181	224.382
Gana (n = 8)	Oakhurst (n = 9)	0.197871	0.001207	163.934
Gui (n = 7)	Oakhurst (n = 9)	0.197949	0.001221	162.142
GuiGhanaKgal (Schlebusch) (n = 15)	Oakhurst (n = 9)	0.19423	0.00119	163.163
Haiom (n = 7)	Oakhurst (n = 9)	0.201807	0.001185	170.265
Himba (n = 4)	Oakhurst (n = 9)	0.268	0.001425	188.067
Hoan (n = 7)	Oakhurst (n = 9)	0.203814	0.001218	167.377
Ju_hoan_North (n = 22)	Oakhurst (n = 9)	0.194382	0.001093	177.882
Ju_hoan_South (n = 6)	Oakhurst (n = 9)	0.196643	0.001249	157.447
Juhoansi (Schlebusch) (n = 18)	Oakhurst (n = 9)	0.1957	0.001121	174.502
Karretjie (Schlebusch) (n = 20)	Oakhurst (n = 9)	0.175729	0.001053	166.921
Kgalagadi (n = 5)	Oakhurst (n = 9)	0.221304	0.001475	149.989
Khomani (n = 11)	Oakhurst (n = 9)	0.18173	0.001063	171.013
Khomani (Schlebusch) (n = 39)	Oakhurst (n = 9)	0.178411	0.001036	172.27
Khomani_San.DG (n = 2)	Oakhurst (n = 9)	0.188521	0.001915	98.423
Khwe (HO) (n = 8)	Oakhurst (n = 9)	0.219412	0.00116	189.217
Khwe (Schlebusch) (n = 17)	Oakhurst (n = 9)	0.221129	0.001109	199.484
Nama (HO) (n = 16)	Oakhurst (n = 9)	0.18851	0.001044	180.479
Nama (Schlebusch) (n = 20)	Oakhurst (n = 9)	0.184856	0.001162	159.099
Naro (n = 8)	Oakhurst (n = 9)	0.187198	0.001134	165.088
SEBantu (Schlebusch) (n = 20)	Oakhurst (n = 9)	0.235544	0.001104	213.371
Shua (n = 9)	Oakhurst (n = 9)	0.218336	0.001219	179.109
SWBantu (Schlebusch) (n = 12)	Oakhurst (n = 9)	0.260871	0.001223	213.3
Taa_East (n = 7)	Oakhurst (n = 9)	0.192129	0.001267	151.692
Taa_North (n = 9)	Oakhurst (n = 9)	0.192765	0.001179	163.548
Taa_West (n = 16)	Oakhurst (n = 9)	0.189023	0.001123	168.38
Tshwa (n = 5)	Oakhurst (n = 9)	0.211426	0.001365	154.946
Tswana (n = 5)	Oakhurst (n = 9)	0.228936	0.001369	167.242
Wambo (n = 5)	Oakhurst (n = 9)	0.259772	0.001263	205.638
Xuun_North (Schlebusch) (n = 19)	Oakhurst (n = 9)	0.194767	0.001084	179.596
Xuun_South (HO) (n = 13)	Oakhurst (n = 9)	0.191065	0.00104	183.725

## Sheet: S4
Table S4. Outgroup F3 affinties between the Oakhurst genomes and other relevant ancient Genomes from Africa using one chimpanzee genome as outgroup. The higher the F3 point estimate, the higher the shared drift (=genetic similarity) between the ancient genomes. Higher F3 values are shown in more saturated red.
PopA	PopB	PopC	F3	SE	Z	SNPs	Distance for MDS/Heatmap
baa001	OAK003B	Chimp.REF	157.707	0.654233	241.057	195196	0.842293
baa001	OAK003C	Chimp.REF	158.638	0.813208	195.076	109192	0.841362
baa001	OAK004	Chimp.REF	144.295	20.7179	6.965	129	0.855705
baa001	OAK006	Chimp.REF	159.188	2.34185	67.975	10544	0.840812
baa001	OAK007	Chimp.REF	159.496	0.592508	269.189	299013	0.840504
baa001	OAK008	Chimp.REF	155.758	1.16637	133.54	40099	0.844242
baa001	OAK009	Chimp.REF	151.603	11.035	13.738	428	0.848397
baa001	OAK010	Chimp.REF	157.43	1.58371	99.405	23076	0.84257
baa001	OAK011	Chimp.REF	164.204	14.6411	11.215	267	0.835796
baa001	OAK012	Chimp.REF	159.311	0.68813	231.513	181375	0.840689
baa001	OAK013	Chimp.REF	159	0.630786	252.067	251655	0.841
baa001	OAK014	Chimp.REF	156.352	1.53181	102.07	21930	0.843648
baa001	OAK015	Chimp.REF	148.058	5.35636	27.641	2166	0.851942
baa001	SUT001	Chimp.REF	152.991	1.26598	120.847	38880	0.847009
baa001	SUT002	Chimp.REF	155.923	5.02404	31.035	2291	0.844077
baa001	SUT003	Chimp.REF	157.217	0.578341	271.842	403264	0.842783
baa001	SUT004	Chimp.REF	150.665	0.75056	200.736	173223	0.849335
baa001	SUT005	Chimp.REF	154.202	2.43161	63.415	9784	0.845798
baa001	SUT006	Chimp.REF	157.756	0.661329	238.544	213246	0.842244
baa001	SUT007	Chimp.REF	148.518	2.59197	57.3	7666	0.851482
baa001	SUT008	Chimp.REF	146.791	3.06025	47.967	5944	0.853209
baa001	SUT009	Chimp.REF	157.818	0.721385	218.771	150070	0.842182
baa001	I9134_noUDG	Chimp.REF	152.225	0.674265	225.765	183425	0.847775
baa001	I9133_noUDG	Chimp.REF	158.201	0.60395	261.944	301267	0.841799
baa001	bab001	Chimp.REF	163.328	0.700303	233.225	254299	0.836672
baa001	I9028	Chimp.REF	157.039	0.646333	242.97	244226	0.842961
baa001	cha001	Chimp.REF	144.469	0.807476	178.914	107259	0.855531
baa001	ela001	Chimp.REF	143.343	0.551842	259.754	458246	0.856657
baa001	mfo001	Chimp.REF	144.269	0.550474	262.081	455150	0.855731
baa001	new001	Chimp.REF	143.708	0.547203	262.623	457806	0.856292
baa001	Zambia_LSA	Chimp.REF	150.243	1.25858	119.375	37150	0.849757
baa001	Tanzania_Kisese_LSA	Chimp.REF	146.267	0.551534	265.201	364945	0.853733
baa001	I4427	Chimp.REF	149.38	0.855024	174.709	91075	0.85062
baa001	I4421	Chimp.REF	148.909	0.948202	157.044	79097	0.851091
baa001	I4422	Chimp.REF	148.325	1.81609	81.673	15979	0.851675
baa001	I4468	Chimp.REF	148.986	1.06976	139.27	57191	0.851014
baa001	I19528	Chimp.REF	147.885	0.948384	155.933	66373	0.852115
baa001	I19529	Chimp.REF	148.654	1.94294	76.51	14382	0.851346
baa001	I2967	Chimp.REF	150.299	1.48324	101.332	26221	0.849701
baa001	I4426	Chimp.REF	148.262	0.551154	269.002	380442	0.851738
baa001	I10871	Chimp.REF	142.841	0.5365	266.247	431617	0.857159
baa001	I10872	Chimp.REF	143.341	0.538019	266.423	388842	0.856659
baa001	I10873	Chimp.REF	142.625	0.537861	265.17	424551	0.857375
baa001	I10874	Chimp.REF	143.274	0.552625	259.261	412921	0.856726
baa001	KPL001	Chimp.REF	146.372	0.652882	224.193	229526	0.853628
baa001	I8808	Chimp.REF	146.259	0.629321	232.407	276286	0.853741
baa001	NYA003	Chimp.REF	140.027	2.8718	48.759	7363	0.859973
baa001	NYA002	Chimp.REF	145.101	1.12272	129.24	48078	0.854899
bab001	OAK003B	Chimp.REF	157.913	0.778646	202.805	124913	0.842087
bab001	OAK003C	Chimp.REF	157.185	0.924596	170.004	70410	0.842815
bab001	OAK004	Chimp.REF	137.363	25.6185	5.362	85	0.862637
bab001	OAK006	Chimp.REF	160.995	2.78421	57.824	6834	0.839005
bab001	OAK007	Chimp.REF	159.159	0.683978	232.695	189362	0.840841
bab001	OAK008	Chimp.REF	156.945	1.40509	111.697	26123	0.843055
bab001	OAK009	Chimp.REF	172.205	14.5491	11.836	282	0.827795
bab001	OAK010	Chimp.REF	156.34	1.82721	85.562	14925	0.84366
bab001	OAK011	Chimp.REF	155.941	18.6568	8.358	164	0.844059
bab001	OAK012	Chimp.REF	158.658	0.805505	196.967	115631	0.841342
bab001	OAK013	Chimp.REF	158.113	0.732446	215.87	160152	0.841887
bab001	OAK014	Chimp.REF	156.519	1.8559	84.336	14322	0.843481
bab001	OAK015	Chimp.REF	147.402	6.73221	21.895	1326	0.852598
bab001	SUT001	Chimp.REF	154.043	1.47709	104.288	24761	0.845957
bab001	SUT002	Chimp.REF	150.149	6.17978	24.297	1466	0.849851
bab001	SUT003	Chimp.REF	157.451	0.643156	244.811	252763	0.842549
bab001	SUT004	Chimp.REF	149.782	0.89999	166.427	110620	0.850218
bab001	SUT005	Chimp.REF	154.537	2.92129	52.9	6406	0.845463
bab001	SUT006	Chimp.REF	158.08	0.749337	210.96	135880	0.84192
bab001	SUT007	Chimp.REF	152.167	3.15874	48.173	4915	0.847833
bab001	SUT008	Chimp.REF	147.646	3.70067	39.897	3889	0.852354
bab001	SUT009	Chimp.REF	158.049	0.849952	185.95	96067	0.841951
bab001	I9134_noUDG	Chimp.REF	152.205	0.802763	189.602	116274	0.847795
bab001	baa001	Chimp.REF	163.328	0.700303	233.225	254299	0.836672
bab001	I9133_noUDG	Chimp.REF	158.231	0.672433	235.311	190833	0.841769
bab001	I9028	Chimp.REF	157.691	0.750771	210.039	154956	0.842309
bab001	cha001	Chimp.REF	145.336	0.971316	149.628	67982	0.854664
bab001	ela001	Chimp.REF	142.746	0.602145	237.062	286060	0.857254
bab001	mfo001	Chimp.REF	144.023	0.630613	228.385	284022	0.855977
bab001	new001	Chimp.REF	143.852	0.626298	229.686	285784	0.856148
bab001	Zambia_LSA	Chimp.REF	150.775	1.49388	100.929	24459	0.849225
bab001	Tanzania_Kisese_LSA	Chimp.REF	146.067	0.63863	228.72	231153	0.853933
bab001	I4427	Chimp.REF	150.581	0.999361	150.677	58376	0.849419
bab001	I4421	Chimp.REF	149.735	1.12509	133.087	50829	0.850265
bab001	I4422	Chimp.REF	149.371	2.22987	66.987	10437	0.850629
bab001	I4468	Chimp.REF	148.105	1.21845	121.552	36695	0.851895
bab001	I19528	Chimp.REF	148.242	1.12969	131.224	43387	0.851758
bab001	I19529	Chimp.REF	148.976	2.2791	65.366	9512	0.851024
bab001	I2967	Chimp.REF	150.369	1.87463	80.213	16780	0.849631
bab001	I4426	Chimp.REF	147.961	0.610813	242.236	240165	0.852039
bab001	I10871	Chimp.REF	142.932	0.592315	241.31	270690	0.857068
bab001	I10872	Chimp.REF	143.476	0.622136	230.619	245164	0.856524
bab001	I10873	Chimp.REF	142.005	0.593602	239.226	266518	0.857995
bab001	I10874	Chimp.REF	142.901	0.618858	230.911	259995	0.857099
bab001	KPL001	Chimp.REF	146.247	0.75026	194.929	146816	0.853753
bab001	I8808	Chimp.REF	146.19	0.733098	199.414	177242	0.85381
bab001	NYA003	Chimp.REF	144.176	3.39843	42.424	4932	0.855824
bab001	NYA002	Chimp.REF	143.114	1.34251	106.603	31577	0.856886
cha001	OAK003B	Chimp.REF	145.075	1.12879	128.522	51154	0.854925
cha001	OAK003C	Chimp.REF	144.855	1.38729	104.416	28574	0.855145
cha001	OAK004	Chimp.REF	121.622	39.3888	3.088	36	0.878378
cha001	OAK006	Chimp.REF	146.029	4.45363	32.789	2725	0.853971
cha001	OAK007	Chimp.REF	144.851	0.907338	159.644	77938	0.855149
cha001	OAK008	Chimp.REF	142.403	2.27597	62.568	10695	0.857597
cha001	OAK009	Chimp.REF	137.5	23.1711	5.934	92	0.8625
cha001	OAK010	Chimp.REF	142.73	2.91858	48.904	6080	0.85727
cha001	OAK011	Chimp.REF	148.936	30.0496	4.956	66	0.851064
cha001	OAK012	Chimp.REF	145.27	1.10947	130.936	47414	0.85473
cha001	OAK013	Chimp.REF	145.642	0.992716	146.711	65782	0.854358
cha001	OAK014	Chimp.REF	143.502	3.02358	47.461	5886	0.856498
cha001	OAK015	Chimp.REF	172.727	12.1151	14.257	480	0.827273
cha001	SUT001	Chimp.REF	152.493	2.44456	62.381	9846	0.847507
cha001	SUT002	Chimp.REF	148.332	9.285	15.975	589	0.851668
cha001	SUT003	Chimp.REF	146.643	0.836446	175.317	103524	0.853357
cha001	SUT004	Chimp.REF	157.119	1.31481	119.5	42990	0.842881
cha001	SUT005	Chimp.REF	157.813	4.85802	32.485	2473	0.842187
cha001	SUT006	Chimp.REF	147.835	1.0501	140.781	55178	0.852165
cha001	SUT007	Chimp.REF	139.48	5.23383	26.65	1959	0.86052
cha001	SUT008	Chimp.REF	159.494	6.25711	25.49	1448	0.840506
cha001	SUT009	Chimp.REF	147.585	1.18393	124.656	38901	0.852415
cha001	I9134_noUDG	Chimp.REF	153.113	1.19357	128.281	46872	0.846887
cha001	baa001	Chimp.REF	144.469	0.807476	178.914	107259	0.855531
cha001	I9133_noUDG	Chimp.REF	145.9	0.921674	158.299	78982	0.8541
cha001	bab001	Chimp.REF	145.336	0.971316	149.628	67982	0.854664
cha001	I9028	Chimp.REF	143.641	0.994583	144.423	64050	0.856359
cha001	ela001	Chimp.REF	160.802	0.872391	184.323	109569	0.839198
cha001	mfo001	Chimp.REF	159.237	0.85918	185.337	109381	0.840763
cha001	new001	Chimp.REF	161.945	0.873634	185.37	109327	0.838055
cha001	Zambia_LSA	Chimp.REF	149.482	2.45243	60.953	9592	0.850518
cha001	Tanzania_Kisese_LSA	Chimp.REF	154.122	0.872268	176.691	90019	0.845878
cha001	I4427	Chimp.REF	153.769	1.66782	92.198	23362	0.846231
cha001	I4421	Chimp.REF	153.871	1.75208	87.821	20113	0.846129
cha001	I4422	Chimp.REF	147.296	3.59785	40.94	4104	0.852704
cha001	I4468	Chimp.REF	153.32	2.09274	73.262	14747	0.84668
cha001	I19528	Chimp.REF	148.842	1.8923	78.657	16954	0.851158
cha001	I19529	Chimp.REF	143.255	3.73492	38.356	3564	0.856745
cha001	I2967	Chimp.REF	152.987	2.94625	51.926	6712	0.847013
cha001	I4426	Chimp.REF	150.454	0.880278	170.917	94944	0.849546
cha001	I10871	Chimp.REF	153.694	0.845907	181.691	105311	0.846306
cha001	I10872	Chimp.REF	154.631	0.867354	178.279	94912	0.845369
cha001	I10873	Chimp.REF	153.001	0.833189	183.633	103524	0.846999
cha001	I10874	Chimp.REF	152.981	0.881959	173.456	101130	0.847019
cha001	KPL001	Chimp.REF	156.157	1.10841	140.883	56637	0.843843
cha001	I8808	Chimp.REF	157.217	1.02609	153.22	68160	0.842783
cha001	NYA003	Chimp.REF	144.361	5.44479	26.514	1878	0.855639
cha001	NYA002	Chimp.REF	156.894	2.20544	71.14	12145	0.843106
ela001	OAK003B	Chimp.REF	143.794	0.65333	220.095	215590	0.856206
ela001	OAK003C	Chimp.REF	144.622	0.78048	185.298	120384	0.855378
ela001	OAK004	Chimp.REF	161.074	21.5872	7.462	132	0.838926
ela001	OAK006	Chimp.REF	149.676	2.30657	64.891	11509	0.850324
ela001	OAK007	Chimp.REF	144.578	0.595437	242.81	331162	0.855422
ela001	OAK008	Chimp.REF	143.627	1.14253	125.71	44220	0.856373
ela001	OAK009	Chimp.REF	164.237	10.7777	15.239	465	0.835763
ela001	OAK010	Chimp.REF	142.327	1.47778	96.312	25318	0.857673
ela001	OAK011	Chimp.REF	174.056	15.7222	11.071	283	0.825944
ela001	OAK012	Chimp.REF	144.415	0.666147	216.791	200348	0.855585
ela001	OAK013	Chimp.REF	144.119	0.619555	232.617	278147	0.855881
ela001	OAK014	Chimp.REF	143.169	1.4901	96.08	23986	0.856831
ela001	OAK015	Chimp.REF	165.964	5.54937	29.907	2167	0.834036
ela001	SUT001	Chimp.REF	148.757	1.26775	117.339	41649	0.851243
ela001	SUT002	Chimp.REF	155.362	4.84864	32.042	2458	0.844638
ela001	SUT003	Chimp.REF	145.88	0.584645	249.519	442450	0.85412
ela001	SUT004	Chimp.REF	157.382	0.772983	203.604	180505	0.842618
ela001	SUT005	Chimp.REF	153.869	2.35058	65.46	10388	0.846131
ela001	SUT006	Chimp.REF	146.173	0.641205	227.966	233816	0.853827
ela001	SUT007	Chimp.REF	147.18	2.68323	54.852	8310	0.85282
ela001	SUT008	Chimp.REF	157.91	3.09356	51.045	6153	0.84209
ela001	SUT009	Chimp.REF	147.49	0.733305	201.13	163814	0.85251
ela001	I9134_noUDG	Chimp.REF	150.054	0.711488	210.902	195977	0.849946
ela001	baa001	Chimp.REF	143.343	0.551842	259.754	458246	0.856657
ela001	I9133_noUDG	Chimp.REF	143.725	0.617567	232.727	333298	0.856275
ela001	bab001	Chimp.REF	142.746	0.602145	237.062	286060	0.857254
ela001	I9028	Chimp.REF	142.401	0.623943	228.228	270519	0.857599
ela001	cha001	Chimp.REF	160.802	0.872391	184.323	109569	0.839198
ela001	mfo001	Chimp.REF	160.566	0.599423	267.867	466182	0.839434
ela001	new001	Chimp.REF	161.384	0.629625	256.317	467413	0.838616
ela001	Zambia_LSA	Chimp.REF	149.311	1.24763	119.676	39299	0.850689
ela001	Tanzania_Kisese_LSA	Chimp.REF	155.059	0.589022	263.248	379610	0.844941
ela001	I4427	Chimp.REF	151.202	0.88183	171.464	96457	0.848798
ela001	I4421	Chimp.REF	151.373	0.96365	157.083	83795	0.848627
ela001	I4422	Chimp.REF	148.917	1.89597	78.544	16935	0.851083
ela001	I4468	Chimp.REF	150.779	1.04217	144.678	60561	0.849221
ela001	I19528	Chimp.REF	149.408	0.990025	150.913	70291	0.850592
ela001	I19529	Chimp.REF	150.125	1.97478	76.021	15230	0.849875
ela001	I2967	Chimp.REF	152.517	1.41884	107.495	27582	0.847483
ela001	I4426	Chimp.REF	150.051	0.577315	259.912	403149	0.849949
ela001	I10871	Chimp.REF	153.756	0.573428	268.135	447602	0.846244
ela001	I10872	Chimp.REF	154.556	0.581166	265.942	402928	0.845444
ela001	I10873	Chimp.REF	152.973	0.559052	273.629	440768	0.847027
ela001	I10874	Chimp.REF	153.204	0.589175	260.032	428999	0.846796
ela001	KPL001	Chimp.REF	156.854	0.649474	241.51	237867	0.843146
ela001	I8808	Chimp.REF	157.269	0.648821	242.392	285830	0.842731
ela001	NYA003	Chimp.REF	151.981	2.82881	53.726	7592	0.848019
ela001	NYA002	Chimp.REF	155.25	1.19131	130.318	49742	0.84475
I10871	OAK003B	Chimp.REF	143.063	0.625332	228.779	209148	0.856937
I10871	OAK003C	Chimp.REF	144.162	0.77399	186.258	117378	0.855838
I10871	OAK004	Chimp.REF	182.432	22.3585	8.159	130	0.817568
I10871	OAK006	Chimp.REF	148.698	2.27257	65.432	11169	0.851302
I10871	OAK007	Chimp.REF	143.708	0.565201	254.259	320800	0.856292
I10871	OAK008	Chimp.REF	143.686	1.13059	127.089	42841	0.856314
I10871	OAK009	Chimp.REF	166.503	11.4327	14.564	448	0.833497
I10871	OAK010	Chimp.REF	142.81	1.47327	96.934	24717	0.85719
I10871	OAK011	Chimp.REF	147.351	14.9919	9.829	253	0.852649
I10871	OAK012	Chimp.REF	144.081	0.666342	216.227	194383	0.855919
I10871	OAK013	Chimp.REF	143.664	0.606206	236.988	270583	0.856336
I10871	OAK014	Chimp.REF	143.899	1.54605	93.075	23421	0.856101
I10871	OAK015	Chimp.REF	161.636	5.4447	29.687	2129	0.838364
I10871	SUT001	Chimp.REF	147.39	1.23353	119.486	40587	0.85261
I10871	SUT002	Chimp.REF	153.695	5.03404	30.531	2402	0.846305
I10871	SUT003	Chimp.REF	144.857	0.548324	264.181	422915	0.855143
I10871	SUT004	Chimp.REF	153.612	0.748981	205.094	176738	0.846388
I10871	SUT005	Chimp.REF	151.66	2.37979	63.728	10139	0.84834
I10871	SUT006	Chimp.REF	145.163	0.635573	228.397	227057	0.854837
I10871	SUT007	Chimp.REF	148.224	2.69076	55.086	8017	0.851776
I10871	SUT008	Chimp.REF	149.535	3.1208	47.916	6056	0.850465
I10871	SUT009	Chimp.REF	146.261	0.685723	213.295	159103	0.853739
I10871	I9134_noUDG	Chimp.REF	148.137	0.644227	229.946	186503	0.851863
I10871	baa001	Chimp.REF	142.841	0.5365	266.247	431617	0.857159
I10871	I9133_noUDG	Chimp.REF	143.265	0.595103	240.741	315241	0.856735
I10871	bab001	Chimp.REF	142.932	0.592315	241.31	270690	0.857068
I10871	I9028	Chimp.REF	142.234	0.604286	235.376	253522	0.857766
I10871	cha001	Chimp.REF	153.694	0.845907	181.691	105311	0.846306
I10871	ela001	Chimp.REF	153.756	0.573428	268.135	447602	0.846244
I10871	mfo001	Chimp.REF	153.067	0.566715	270.096	446273	0.846933
I10871	new001	Chimp.REF	153.543	0.571727	268.561	447820	0.846457
I10871	Zambia_LSA	Chimp.REF	148.877	1.26672	117.53	38369	0.851123
I10871	Tanzania_Kisese_LSA	Chimp.REF	152.857	0.579171	263.924	370438	0.847143
I10871	I4427	Chimp.REF	150.803	0.856774	176.013	94032	0.849197
I10871	I4421	Chimp.REF	149.756	0.945177	158.442	82019	0.850244
I10871	I4422	Chimp.REF	150.282	1.89044	79.496	16737	0.849718
I10871	I4468	Chimp.REF	150.366	1.0305	145.916	59255	0.849634
I10871	I19528	Chimp.REF	148.847	0.991568	150.112	68813	0.851153
I10871	I19529	Chimp.REF	147.472	1.97953	74.498	14879	0.852528
I10871	I2967	Chimp.REF	149.992	1.45671	102.966	26819	0.850008
I10871	I4426	Chimp.REF	149.487	0.56412	264.992	390934	0.850513
I10871	I10872	Chimp.REF	161.382	0.735632	219.378	383554	0.838618
I10871	I10873	Chimp.REF	153.522	0.568662	269.97	422327	0.846478
I10871	I10874	Chimp.REF	153.882	0.577174	266.613	413087	0.846118
I10871	KPL001	Chimp.REF	154.836	0.649206	238.501	231559	0.845164
I10871	I8808	Chimp.REF	154.701	0.650675	237.755	279405	0.845299
I10871	NYA003	Chimp.REF	151.313	2.82568	53.549	7428	0.848687
I10871	NYA002	Chimp.REF	152.808	1.18798	128.629	48768	0.847192
I10872	OAK003B	Chimp.REF	143.273	0.63907	224.19	198585	0.856727
I10872	OAK003C	Chimp.REF	143.965	0.756626	190.272	113576	0.856035
I10872	OAK004	Chimp.REF	179.577	22.8304	7.866	117	0.820423
I10872	OAK006	Chimp.REF	149.765	2.29268	65.323	10777	0.850235
I10872	OAK007	Chimp.REF	144.201	0.586356	245.928	302332	0.855799
I10872	OAK008	Chimp.REF	141.655	1.13651	124.641	41601	0.858345
I10872	OAK009	Chimp.REF	165.65	11.7226	14.131	410	0.83435
I10872	OAK010	Chimp.REF	143.142	1.51988	94.18	24079	0.856858
I10872	OAK011	Chimp.REF	156.627	15.4565	10.133	263	0.843373
I10872	OAK012	Chimp.REF	143.908	0.666095	216.047	185786	0.856092
I10872	OAK013	Chimp.REF	143.568	0.622278	230.714	257357	0.856432
I10872	OAK014	Chimp.REF	142.783	1.46583	97.408	22622	0.857217
I10872	OAK015	Chimp.REF	160.28	5.64962	28.37	2036	0.83972
I10872	SUT001	Chimp.REF	146.94	1.32016	111.305	38727	0.85306
I10872	SUT002	Chimp.REF	152.206	5.11585	29.752	2297	0.847794
I10872	SUT003	Chimp.REF	145.186	0.556325	260.973	385163	0.854814
I10872	SUT004	Chimp.REF	154.682	0.765342	202.108	167611	0.845318
I10872	SUT005	Chimp.REF	149.11	2.42534	61.48	9841	0.85089
I10872	SUT006	Chimp.REF	146.04	0.625149	233.609	215265	0.85396
I10872	SUT007	Chimp.REF	147.07	2.79298	52.657	7594	0.85293
I10872	SUT008	Chimp.REF	146.504	3.28155	44.645	5669	0.853496
I10872	SUT009	Chimp.REF	146.417	0.733803	199.532	150859	0.853583
I10872	I9134_noUDG	Chimp.REF	149.266	0.711526	209.782	169049	0.850734
I10872	baa001	Chimp.REF	143.341	0.538019	266.423	388842	0.856659
I10872	I9133_noUDG	Chimp.REF	143.898	0.600854	239.489	285806	0.856102
I10872	bab001	Chimp.REF	143.476	0.622136	230.619	245164	0.856524
I10872	I9028	Chimp.REF	143.412	0.640438	223.927	228377	0.856588
I10872	cha001	Chimp.REF	154.631	0.867354	178.279	94912	0.845369
I10872	ela001	Chimp.REF	154.556	0.581166	265.942	402928	0.845444
I10872	mfo001	Chimp.REF	154.008	0.571012	269.71	401306	0.845992
I10872	new001	Chimp.REF	154.154	0.58741	262.43	403228	0.845846
I10872	Zambia_LSA	Chimp.REF	150.72	1.26138	119.489	37300	0.84928
I10872	Tanzania_Kisese_LSA	Chimp.REF	153.924	0.591945	260.032	348684	0.846076
I10872	I4427	Chimp.REF	151.288	0.906284	166.932	90698	0.848712
I10872	I4421	Chimp.REF	150.309	0.958201	156.866	80003	0.849691
I10872	I4422	Chimp.REF	147.227	1.80906	81.383	16382	0.852773
I10872	I4468	Chimp.REF	150.666	1.04079	144.762	57078	0.849334
I10872	I19528	Chimp.REF	148.732	0.991583	149.995	67460	0.851268
I10872	I19529	Chimp.REF	152.394	1.93839	78.619	14524	0.847606
I10872	I2967	Chimp.REF	149.635	1.51943	98.481	25733	0.850365
I10872	I4426	Chimp.REF	149.742	0.560339	267.234	365451	0.850258
I10872	I10871	Chimp.REF	161.382	0.735632	219.378	383554	0.838618
I10872	I10873	Chimp.REF	154	0.572906	268.805	386137	0.846
I10872	I10874	Chimp.REF	153.639	0.593781	258.747	381032	0.846361
I10872	KPL001	Chimp.REF	155.634	0.658461	236.361	220837	0.844366
I10872	I8808	Chimp.REF	156.222	0.665693	234.676	267513	0.843778
I10872	NYA003	Chimp.REF	152.149	2.91008	52.284	7148	0.847851
I10872	NYA002	Chimp.REF	153.398	1.14758	133.67	46656	0.846602
I10873	OAK003B	Chimp.REF	143.233	0.627997	228.08	206748	0.856767
I10873	OAK003C	Chimp.REF	143.296	0.769676	186.177	116765	0.856704
I10873	OAK004	Chimp.REF	178.082	23.0927	7.712	127	0.821918
I10873	OAK006	Chimp.REF	146.152	2.27885	64.134	11085	0.853848
I10873	OAK007	Chimp.REF	143.324	0.579549	247.303	317802	0.856676
I10873	OAK008	Chimp.REF	142.066	1.14219	124.381	42489	0.857934
I10873	OAK009	Chimp.REF	158.153	11.3786	13.899	454	0.841847
I10873	OAK010	Chimp.REF	142.989	1.52856	93.545	24584	0.857011
I10873	OAK011	Chimp.REF	159.468	15.1556	10.522	270	0.840532
I10873	OAK012	Chimp.REF	143.84	0.673016	213.725	192976	0.85616
I10873	OAK013	Chimp.REF	143.613	0.613864	233.949	268031	0.856387
I10873	OAK014	Chimp.REF	142.285	1.4958	95.123	23228	0.857715
I10873	OAK015	Chimp.REF	154.45	5.53255	27.917	2103	0.84555
I10873	SUT001	Chimp.REF	145.901	1.25029	116.694	40311	0.854099
I10873	SUT002	Chimp.REF	147.837	4.77319	30.972	2388	0.852163
I10873	SUT003	Chimp.REF	144.724	0.565586	255.883	416920	0.855276
I10873	SUT004	Chimp.REF	152.985	0.731405	209.166	175265	0.847015
I10873	SUT005	Chimp.REF	150.504	2.44767	61.488	10076	0.849496
I10873	SUT006	Chimp.REF	145.101	0.624804	232.235	224809	0.854899
I10873	SUT007	Chimp.REF	145.694	2.62921	55.414	7937	0.854306
I10873	SUT008	Chimp.REF	148.162	3.15898	46.902	5915	0.851838
I10873	SUT009	Chimp.REF	145.672	0.716718	203.248	157651	0.854328
I10873	I9134_noUDG	Chimp.REF	148.424	0.681028	217.941	183579	0.851576
I10873	baa001	Chimp.REF	142.625	0.537861	265.17	424551	0.857375
I10873	I9133_noUDG	Chimp.REF	143.411	0.59392	241.465	310393	0.856589
I10873	bab001	Chimp.REF	142.005	0.593602	239.226	266518	0.857995
I10873	I9028	Chimp.REF	141.962	0.626091	226.744	249440	0.858038
I10873	cha001	Chimp.REF	153.001	0.833189	183.633	103524	0.846999
I10873	ela001	Chimp.REF	152.973	0.559052	273.629	440768	0.847027
I10873	mfo001	Chimp.REF	152.308	0.548097	277.886	439464	0.847692
I10873	new001	Chimp.REF	152.909	0.570835	267.87	440884	0.847091
I10873	Zambia_LSA	Chimp.REF	151.495	1.27333	118.975	38102	0.848505
I10873	Tanzania_Kisese_LSA	Chimp.REF	152.436	0.560442	271.992	367258	0.847564
I10873	I4427	Chimp.REF	150.578	0.844935	178.212	93433	0.849422
I10873	I4421	Chimp.REF	149.37	0.973198	153.484	81411	0.85063
I10873	I4422	Chimp.REF	147.37	1.78993	82.333	16498	0.85263
I10873	I4468	Chimp.REF	149.4	1.05842	141.154	58859	0.8506
I10873	I19528	Chimp.REF	148.994	0.975912	152.671	68482	0.851006
I10873	I19529	Chimp.REF	149.131	1.99225	74.856	14660	0.850869
I10873	I2967	Chimp.REF	148.874	1.44111	103.305	26549	0.851126
I10873	I4426	Chimp.REF	149.163	0.564868	264.066	386913	0.850837
I10873	I10871	Chimp.REF	153.522	0.568662	269.97	422327	0.846478
I10873	I10872	Chimp.REF	154	0.572906	268.805	386137	0.846
I10873	I10874	Chimp.REF	174.983	0.927711	188.618	387254	0.825017
I10873	KPL001	Chimp.REF	155.136	0.621166	249.749	229836	0.844864
I10873	I8808	Chimp.REF	154.671	0.614499	251.703	277585	0.845329
I10873	NYA003	Chimp.REF	150.158	2.82524	53.149	7423	0.849842
I10873	NYA002	Chimp.REF	150.602	1.13715	132.437	48454	0.849398
I10874	OAK003B	Chimp.REF	142.903	0.636434	224.537	204514	0.857097
I10874	OAK003C	Chimp.REF	144.012	0.742886	193.855	115512	0.855988
I10874	OAK004	Chimp.REF	135.417	20.4937	6.608	137	0.864583
I10874	OAK006	Chimp.REF	147.001	2.27476	64.623	11080	0.852999
I10874	OAK007	Chimp.REF	143.568	0.600057	239.257	313621	0.856432
I10874	OAK008	Chimp.REF	142.917	1.08804	131.352	42231	0.857083
I10874	OAK009	Chimp.REF	165.839	11.6112	14.283	432	0.834161
I10874	OAK010	Chimp.REF	142.317	1.5404	92.389	24422	0.857683
I10874	OAK011	Chimp.REF	165.829	15.5087	10.693	266	0.834171
I10874	OAK012	Chimp.REF	143.866	0.685819	209.773	190929	0.856134
I10874	OAK013	Chimp.REF	143.134	0.619084	231.203	265457	0.856866
I10874	OAK014	Chimp.REF	142.802	1.50566	94.844	23002	0.857198
I10874	OAK015	Chimp.REF	162.985	5.61331	29.035	2085	0.837015
I10874	SUT001	Chimp.REF	145.844	1.22044	119.501	39789	0.854156
I10874	SUT002	Chimp.REF	150.487	4.9586	30.349	2384	0.849513
I10874	SUT003	Chimp.REF	144.659	0.585794	246.946	407632	0.855341
I10874	SUT004	Chimp.REF	152.534	0.750621	203.21	173574	0.847466
I10874	SUT005	Chimp.REF	150.398	2.33726	64.348	10029	0.849602
I10874	SUT006	Chimp.REF	144.909	0.635333	228.084	222254	0.855091
I10874	SUT007	Chimp.REF	146.205	2.55874	57.14	7759	0.853795
I10874	SUT008	Chimp.REF	152.78	3.13524	48.73	5976	0.84722
I10874	SUT009	Chimp.REF	145.171	0.719526	201.759	156232	0.854829
I10874	I9134_noUDG	Chimp.REF	147.956	0.709465	208.546	179344	0.852044
I10874	baa001	Chimp.REF	143.274	0.552625	259.261	412921	0.856726
I10874	I9133_noUDG	Chimp.REF	143.679	0.612858	234.441	302754	0.856321
I10874	bab001	Chimp.REF	142.901	0.618858	230.911	259995	0.857099
I10874	I9028	Chimp.REF	142.403	0.622099	228.907	242351	0.857597
I10874	cha001	Chimp.REF	152.981	0.881959	173.456	101130	0.847019
I10874	ela001	Chimp.REF	153.204	0.589175	260.032	428999	0.846796
I10874	mfo001	Chimp.REF	152.055	0.564988	269.129	428039	0.847945
I10874	new001	Chimp.REF	152.987	0.567085	269.778	429345	0.847013
I10874	Zambia_LSA	Chimp.REF	150.603	1.26937	118.643	38027	0.849397
I10874	Tanzania_Kisese_LSA	Chimp.REF	152.797	0.580207	263.349	362986	0.847203
I10874	I4427	Chimp.REF	150.021	0.848157	176.878	92817	0.849979
I10874	I4421	Chimp.REF	150.852	0.982876	153.48	81022	0.849148
I10874	I4422	Chimp.REF	148.265	1.69866	87.283	16585	0.851735
I10874	I4468	Chimp.REF	149.921	1.10221	136.018	58354	0.850079
I10874	I19528	Chimp.REF	148.848	0.978946	152.049	68182	0.851152
I10874	I19529	Chimp.REF	150.373	1.925	78.116	14697	0.849627
I10874	I2967	Chimp.REF	148.776	1.44394	103.035	26364	0.851224
I10874	I4426	Chimp.REF	149.324	0.569155	262.361	381739	0.850676
I10874	I10871	Chimp.REF	153.882	0.577174	266.613	413087	0.846118
I10874	I10872	Chimp.REF	153.639	0.593781	258.747	381032	0.846361
I10874	I10873	Chimp.REF	174.983	0.927711	188.618	387254	0.825017
I10874	KPL001	Chimp.REF	154.799	0.638875	242.3	227418	0.845201
I10874	I8808	Chimp.REF	154.566	0.661662	233.603	275632	0.845434
I10874	NYA003	Chimp.REF	152.668	2.84737	53.617	7269	0.847332
I10874	NYA002	Chimp.REF	151.614	1.15646	131.102	48233	0.848386
I19528	OAK003B	Chimp.REF	148.865	1.16672	127.593	40033	0.851135
I19528	OAK003C	Chimp.REF	148.358	1.44252	102.847	26001	0.851642
I19528	OAK004	Chimp.REF	103.448	39.8424	2.596	16	0.896552
I19528	OAK006	Chimp.REF	151.52	4.66557	32.476	2445	0.84848
I19528	OAK007	Chimp.REF	149.062	1.02725	145.108	57662	0.850938
I19528	OAK008	Chimp.REF	148.133	2.30615	64.234	9695	0.851867
I19528	OAK009	Chimp.REF	184.739	24.3238	7.595	101	0.815261
I19528	OAK010	Chimp.REF	149.664	2.99334	49.999	5530	0.850336
I19528	OAK011	Chimp.REF	112.782	25.4282	4.435	50	0.887218
I19528	OAK012	Chimp.REF	149.344	1.28439	116.277	38160	0.850656
I19528	OAK013	Chimp.REF	149.873	1.1123	134.742	51179	0.850127
I19528	OAK014	Chimp.REF	147.283	3.21917	45.752	5240	0.852717
I19528	OAK015	Chimp.REF	148.959	11.7358	12.693	424	0.851041
I19528	SUT001	Chimp.REF	149.953	2.52493	59.389	8296	0.850047
I19528	SUT002	Chimp.REF	158.408	10.1803	15.56	568	0.841592
I19528	SUT003	Chimp.REF	148.407	0.960204	154.558	66534	0.851593
I19528	SUT004	Chimp.REF	154.559	1.40818	109.758	34864	0.845441
I19528	SUT005	Chimp.REF	149.938	5.04455	29.723	2331	0.850062
I19528	SUT006	Chimp.REF	149.35	1.2237	122.048	43246	0.85065
I19528	SUT007	Chimp.REF	143.461	5.8193	24.653	1549	0.856539
I19528	SUT008	Chimp.REF	150.538	6.92182	21.748	1174	0.849462
I19528	SUT009	Chimp.REF	149.267	1.38776	107.56	31105	0.850733
I19528	I9134_noUDG	Chimp.REF	149.81	1.40374	106.722	30091	0.85019
I19528	baa001	Chimp.REF	147.885	0.948384	155.933	66373	0.852115
I19528	I9133_noUDG	Chimp.REF	147.469	1.05102	140.311	49882	0.852531
I19528	bab001	Chimp.REF	148.242	1.12969	131.224	43387	0.851758
I19528	I9028	Chimp.REF	148.793	1.21079	122.889	40529	0.851207
I19528	cha001	Chimp.REF	148.842	1.8923	78.657	16954	0.851158
I19528	ela001	Chimp.REF	149.408	0.990025	150.913	70291	0.850592
I19528	mfo001	Chimp.REF	150.375	0.97063	154.925	70214	0.849625
I19528	new001	Chimp.REF	149.846	0.98132	152.698	70337	0.850154
I19528	Zambia_LSA	Chimp.REF	154.878	2.33706	66.27	9565	0.845122
I19528	Tanzania_Kisese_LSA	Chimp.REF	155.259	0.974703	159.289	65593	0.844741
I19528	I4427	Chimp.REF	152.955	1.83992	83.131	19016	0.847045
I19528	I4421	Chimp.REF	149.587	1.74594	85.677	18242	0.850413
I19528	I4422	Chimp.REF	154.051	3.49822	44.037	4477	0.845949
I19528	I4468	Chimp.REF	147.407	2.21508	66.547	11747	0.852593
I19528	I19529	Chimp.REF	153.218	3.61788	42.35	3965	0.846782
I19528	I2967	Chimp.REF	150.55	3.15598	47.703	5600	0.84945
I19528	I4426	Chimp.REF	151.214	0.975683	154.983	66097	0.848786
I19528	I10871	Chimp.REF	148.847	0.991568	150.112	68813	0.851153
I19528	I10872	Chimp.REF	148.732	0.991583	149.995	67460	0.851268
I19528	I10873	Chimp.REF	148.994	0.975912	152.671	68482	0.851006
I19528	I10874	Chimp.REF	148.848	0.978946	152.049	68182	0.851152
I19528	KPL001	Chimp.REF	154.179	1.18089	130.562	46619	0.845821
I19528	I8808	Chimp.REF	156.429	1.099	142.338	55349	0.843571
I19528	NYA003	Chimp.REF	146.721	5.47487	26.799	1730	0.853279
I19528	NYA002	Chimp.REF	155.642	2.32853	66.841	10436	0.844358
I19529	OAK003B	Chimp.REF	149.082	2.50271	59.568	8934	0.850918
I19529	OAK003C	Chimp.REF	154.688	2.99419	51.663	5873	0.845313
I19529	OAK004	Chimp.REF	214.286	113.804	1.883	8	0.785714
I19529	OAK006	Chimp.REF	165.308	9.77865	16.905	569	0.834692
I19529	OAK007	Chimp.REF	146.221	2.11679	69.077	12631	0.853779
I19529	OAK008	Chimp.REF	144.823	4.69982	30.815	2218	0.855177
I19529	OAK009	Chimp.REF	163.636	50.8106	3.221	25	0.836364
I19529	OAK010	Chimp.REF	145.347	6.21348	23.392	1269	0.854653
I19529	OAK011	Chimp.REF	80	49.5614	1.614	10	0.92
I19529	OAK012	Chimp.REF	149.263	2.54612	58.624	8337	0.850737
I19529	OAK013	Chimp.REF	147.814	2.20145	67.144	11206	0.852186
I19529	OAK014	Chimp.REF	139.322	6.40553	21.75	1135	0.860678
I19529	OAK015	Chimp.REF	102.041	22.1443	4.608	85	0.897959
I19529	SUT001	Chimp.REF	132.33	5.07883	26.055	1728	0.86767
I19529	SUT002	Chimp.REF	119.122	17.5693	6.78	128	0.880878
I19529	SUT003	Chimp.REF	149.239	2.05406	72.656	14342	0.850761
I19529	SUT004	Chimp.REF	154.88	2.86214	54.113	7764	0.84512
I19529	SUT005	Chimp.REF	144.552	9.3435	15.471	539	0.855448
I19529	SUT006	Chimp.REF	150.34	2.41545	62.241	9480	0.84966
I19529	SUT007	Chimp.REF	149.938	12.9143	11.61	334	0.850062
I19529	SUT008	Chimp.REF	141.252	14.544	9.712	274	0.858748
I19529	SUT009	Chimp.REF	148.223	2.74847	53.929	6836	0.851777
I19529	I9134_noUDG	Chimp.REF	152.431	2.78547	54.724	6598	0.847569
I19529	baa001	Chimp.REF	148.654	1.94294	76.51	14382	0.851346
I19529	I9133_noUDG	Chimp.REF	148.853	2.15855	68.96	10899	0.851147
I19529	bab001	Chimp.REF	148.976	2.2791	65.366	9512	0.851024
I19529	I9028	Chimp.REF	145.934	2.49812	58.418	8993	0.854066
I19529	cha001	Chimp.REF	143.255	3.73492	38.356	3564	0.856745
I19529	ela001	Chimp.REF	150.125	1.97478	76.021	15230	0.849875
I19529	mfo001	Chimp.REF	150.277	1.98178	75.829	15255	0.849723
I19529	new001	Chimp.REF	149.118	1.95145	76.414	15221	0.850882
I19529	Zambia_LSA	Chimp.REF	150.961	4.83146	31.245	2135	0.849039
I19529	Tanzania_Kisese_LSA	Chimp.REF	153.742	2.04487	75.184	14231	0.846258
I19529	I4427	Chimp.REF	147.769	3.61112	40.921	4154	0.852231
I19529	I4421	Chimp.REF	148.665	3.49294	42.562	3986	0.851335
I19529	I4422	Chimp.REF	152.138	7.20779	21.107	1014	0.847862
I19529	I4468	Chimp.REF	150.822	4.40853	34.211	2641	0.849178
I19529	I19528	Chimp.REF	153.218	3.61788	42.35	3965	0.846782
I19529	I2967	Chimp.REF	158.419	6.56093	24.146	1233	0.841581
I19529	I4426	Chimp.REF	153.454	2.02094	75.932	14410	0.846546
I19529	I10871	Chimp.REF	147.472	1.97953	74.498	14879	0.852528
I19529	I10872	Chimp.REF	152.394	1.93839	78.619	14524	0.847606
I19529	I10873	Chimp.REF	149.131	1.99225	74.856	14660	0.850869
I19529	I10874	Chimp.REF	150.373	1.925	78.116	14697	0.849627
I19529	KPL001	Chimp.REF	156.732	2.36059	66.395	10163	0.843268
I19529	I8808	Chimp.REF	155.795	2.28396	68.213	12173	0.844205
I19529	NYA003	Chimp.REF	148.662	10.9415	13.587	436	0.851338
I19529	NYA002	Chimp.REF	159.81	4.9451	32.317	2397	0.84019
I2967	OAK003B	Chimp.REF	151.073	1.96799	76.765	14450	0.848927
I2967	OAK003C	Chimp.REF	149.52	2.50497	59.689	8746	0.85048
I2967	OAK004	Chimp.REF	52.6316	52.6316	1	8	0.947368
I2967	OAK006	Chimp.REF	150.522	7.80705	19.28	812	0.849478
I2967	OAK007	Chimp.REF	152.555	1.59917	95.396	21468	0.847445
I2967	OAK008	Chimp.REF	147.374	3.89181	37.868	3317	0.852626
I2967	OAK009	Chimp.REF	130.435	42.4129	3.075	28	0.869565
I2967	OAK010	Chimp.REF	142.672	5.10485	27.948	1803	0.857328
I2967	OAK011	Chimp.REF	130.435	50.7629	2.569	22	0.869565
I2967	OAK012	Chimp.REF	150.582	2.02113	74.504	13631	0.849418
I2967	OAK013	Chimp.REF	148.675	1.73622	85.632	18652	0.851325
I2967	OAK014	Chimp.REF	143.15	5.32422	26.887	1701	0.85685
I2967	OAK015	Chimp.REF	131.833	19.842	6.644	140	0.868167
I2967	SUT001	Chimp.REF	149.44	4.27449	34.961	2949	0.85056
I2967	SUT002	Chimp.REF	147.577	16.8332	8.767	176	0.852423
I2967	SUT003	Chimp.REF	150.246	1.50703	99.697	25996	0.849754
I2967	SUT004	Chimp.REF	155.764	2.2045	70.657	12581	0.844236
I2967	SUT005	Chimp.REF	163.817	8.49115	19.293	779	0.836183
I2967	SUT006	Chimp.REF	153.302	1.84307	83.178	15731	0.846698
I2967	SUT007	Chimp.REF	144.635	9.65419	14.982	529	0.855365
I2967	SUT008	Chimp.REF	157.614	12.1115	13.014	396	0.842386
I2967	SUT009	Chimp.REF	149.576	2.15751	69.328	11297	0.850424
I2967	I9134_noUDG	Chimp.REF	152.906	2.24346	68.156	11819	0.847094
I2967	baa001	Chimp.REF	150.299	1.48324	101.332	26221	0.849701
I2967	I9133_noUDG	Chimp.REF	150.987	1.72639	87.458	19548	0.849013
I2967	bab001	Chimp.REF	150.369	1.87463	80.213	16780	0.849631
I2967	I9028	Chimp.REF	152.219	1.90943	79.72	15534	0.847781
I2967	cha001	Chimp.REF	152.987	2.94625	51.926	6712	0.847013
I2967	ela001	Chimp.REF	152.517	1.41884	107.495	27582	0.847483
I2967	mfo001	Chimp.REF	152.574	1.48707	102.6	27487	0.847426
I2967	new001	Chimp.REF	151.729	1.43982	105.38	27674	0.848271
I2967	Zambia_LSA	Chimp.REF	162.057	4.34781	37.273	3034	0.837943
I2967	Tanzania_Kisese_LSA	Chimp.REF	154.698	1.53988	100.461	24731	0.845302
I2967	I4427	Chimp.REF	158.714	2.72901	58.158	6798	0.841286
I2967	I4421	Chimp.REF	156.747	3.03622	51.626	6262	0.843253
I2967	I4422	Chimp.REF	153.343	6.22681	24.626	1439	0.846657
I2967	I4468	Chimp.REF	154.743	3.44077	44.973	4291	0.845257
I2967	I19528	Chimp.REF	150.55	3.15598	47.703	5600	0.84945
I2967	I19529	Chimp.REF	158.419	6.56093	24.146	1233	0.841581
I2967	I4426	Chimp.REF	153.76	1.48106	103.818	25301	0.84624
I2967	I10871	Chimp.REF	149.992	1.45671	102.966	26819	0.850008
I2967	I10872	Chimp.REF	149.635	1.51943	98.481	25733	0.850365
I2967	I10873	Chimp.REF	148.874	1.44111	103.305	26549	0.851126
I2967	I10874	Chimp.REF	148.776	1.44394	103.035	26364	0.851224
I2967	KPL001	Chimp.REF	156.617	1.83705	85.255	16638	0.843383
I2967	I8808	Chimp.REF	155.889	1.71387	90.958	20126	0.844111
I2967	NYA003	Chimp.REF	141.823	9.37096	15.134	554	0.858177
I2967	NYA002	Chimp.REF	150.554	3.91715	38.435	3612	0.849446
I4421	OAK003B	Chimp.REF	148.368	1.15681	128.257	47060	0.851632
I4421	OAK003C	Chimp.REF	148.762	1.42918	104.089	29012	0.851238
I4421	OAK004	Chimp.REF	152.778	44.2713	3.451	27	0.847222
I4421	OAK006	Chimp.REF	147.832	4.39601	33.629	2734	0.852168
I4421	OAK007	Chimp.REF	150.239	0.974418	154.183	68467	0.849761
I4421	OAK008	Chimp.REF	147.057	2.12641	69.157	10897	0.852943
I4421	OAK009	Chimp.REF	191.489	22.9033	8.361	125	0.808511
I4421	OAK010	Chimp.REF	142.23	2.92371	48.647	6180	0.85777
I4421	OAK011	Chimp.REF	160.714	27.5596	5.832	70	0.839286
I4421	OAK012	Chimp.REF	149.67	1.19086	125.682	44522	0.85033
I4421	OAK013	Chimp.REF	149.871	1.0379	144.398	60325	0.850129
I4421	OAK014	Chimp.REF	146.653	2.87365	51.034	5892	0.853347
I4421	OAK015	Chimp.REF	162.304	10.7475	15.101	553	0.837696
I4421	SUT001	Chimp.REF	147.635	2.40433	61.404	9444	0.852365
I4421	SUT002	Chimp.REF	153.635	9.7642	15.735	611	0.846365
I4421	SUT003	Chimp.REF	150.28	0.932992	161.073	79283	0.84972
I4421	SUT004	Chimp.REF	155.488	1.32488	117.36	40420	0.844512
I4421	SUT005	Chimp.REF	153.551	4.73405	32.435	2684	0.846449
I4421	SUT006	Chimp.REF	150.087	1.16681	128.63	50502	0.849913
I4421	SUT007	Chimp.REF	139.053	5.55108	25.05	1742	0.860947
I4421	SUT008	Chimp.REF	151.093	6.3433	23.819	1396	0.848907
I4421	SUT009	Chimp.REF	150.636	1.27156	118.466	35428	0.849364
I4421	I9134_noUDG	Chimp.REF	153.754	1.36125	112.95	35690	0.846246
I4421	baa001	Chimp.REF	148.909	0.948202	157.044	79097	0.851091
I4421	I9133_noUDG	Chimp.REF	147.475	1.08083	136.446	58777	0.852525
I4421	bab001	Chimp.REF	149.735	1.12509	133.087	50829	0.850265
I4421	I9028	Chimp.REF	150.346	1.13881	132.02	46838	0.849654
I4421	cha001	Chimp.REF	153.871	1.75208	87.821	20113	0.846129
I4421	ela001	Chimp.REF	151.373	0.96365	157.083	83795	0.848627
I4421	mfo001	Chimp.REF	150.835	0.939446	160.557	83505	0.849165
I4421	new001	Chimp.REF	151.996	0.985116	154.293	84057	0.848004
I4421	Zambia_LSA	Chimp.REF	155.277	2.4565	63.211	10034	0.844723
I4421	Tanzania_Kisese_LSA	Chimp.REF	155.449	0.974337	159.543	77643	0.844551
I4421	I4427	Chimp.REF	155.67	1.6013	97.214	22697	0.84433
I4421	I4422	Chimp.REF	153.038	3.26979	46.803	4779	0.846962
I4421	I4468	Chimp.REF	152.494	2.01145	75.813	14130	0.847506
I4421	I19528	Chimp.REF	149.587	1.74594	85.677	18242	0.850413
I4421	I19529	Chimp.REF	148.665	3.49294	42.562	3986	0.851335
I4421	I2967	Chimp.REF	156.747	3.03622	51.626	6262	0.843253
I4421	I4426	Chimp.REF	153.085	1.00027	153.044	78691	0.846915
I4421	I10871	Chimp.REF	149.756	0.945177	158.442	82019	0.850244
I4421	I10872	Chimp.REF	150.309	0.958201	156.866	80003	0.849691
I4421	I10873	Chimp.REF	149.37	0.973198	153.484	81411	0.85063
I4421	I10874	Chimp.REF	150.852	0.982876	153.48	81022	0.849148
I4421	KPL001	Chimp.REF	154.259	1.11294	138.604	54141	0.845741
I4421	I8808	Chimp.REF	155.748	1.08289	143.825	64953	0.844252
I4421	NYA003	Chimp.REF	150.258	5.39523	27.85	1852	0.849742
I4421	NYA002	Chimp.REF	151.448	2.18275	69.384	11793	0.848552
I4422	OAK003B	Chimp.REF	150.629	2.21817	67.907	10206	0.849371
I4422	OAK003C	Chimp.REF	151.082	2.75541	54.831	6609	0.848918
I4422	OAK004	Chimp.REF	166.667	90.3877	1.844	5	0.833333
I4422	OAK006	Chimp.REF	147.606	9.01542	16.373	613	0.852394
I4422	OAK007	Chimp.REF	149.741	1.88583	79.403	14311	0.850259
I4422	OAK008	Chimp.REF	139.422	4.29897	32.431	2445	0.860578
I4422	OAK009	Chimp.REF	219.178	49.6384	4.415	36	0.780822
I4422	OAK010	Chimp.REF	150.708	6.0771	24.799	1370	0.849292
I4422	OAK011	Chimp.REF	187.5	70.1022	2.675	12	0.8125
I4422	OAK012	Chimp.REF	150.255	2.36017	63.663	9616	0.849745
I4422	OAK013	Chimp.REF	151.048	1.94863	77.515	12785	0.848952
I4422	OAK014	Chimp.REF	135.426	6.03727	22.432	1357	0.864574
I4422	OAK015	Chimp.REF	125.984	20.6669	6.096	115	0.874016
I4422	SUT001	Chimp.REF	132.521	4.61836	28.694	2076	0.867479
I4422	SUT002	Chimp.REF	168.091	20.5757	8.169	153	0.831909
I4422	SUT003	Chimp.REF	151.228	1.85099	81.701	16036	0.848772
I4422	SUT004	Chimp.REF	151.9	2.57398	59.014	8831	0.8481
I4422	SUT005	Chimp.REF	148.921	9.14323	16.288	608	0.851079
I4422	SUT006	Chimp.REF	150.397	2.21334	67.95	10823	0.849603
I4422	SUT007	Chimp.REF	140	11.8393	11.825	383	0.86
I4422	SUT008	Chimp.REF	148.837	13.5717	10.967	308	0.851163
I4422	SUT009	Chimp.REF	148.24	2.55732	57.967	7612	0.85176
I4422	I9134_noUDG	Chimp.REF	149.867	2.77272	54.05	7355	0.850133
I4422	baa001	Chimp.REF	148.325	1.81609	81.673	15979	0.851675
I4422	I9133_noUDG	Chimp.REF	149.345	1.99051	75.028	11851	0.850655
I4422	bab001	Chimp.REF	149.371	2.22987	66.987	10437	0.850629
I4422	I9028	Chimp.REF	150.438	2.33994	64.291	9628	0.849562
I4422	cha001	Chimp.REF	147.296	3.59785	40.94	4104	0.852704
I4422	ela001	Chimp.REF	148.917	1.89597	78.544	16935	0.851083
I4422	mfo001	Chimp.REF	149.764	1.82253	82.174	16998	0.850236
I4422	new001	Chimp.REF	148.415	1.83141	81.038	16982	0.851585
I4422	Zambia_LSA	Chimp.REF	154.194	4.79763	32.14	2304	0.845806
I4422	Tanzania_Kisese_LSA	Chimp.REF	155.134	1.83427	84.576	16037	0.844866
I4422	I4427	Chimp.REF	155.567	3.41919	45.498	4894	0.844433
I4422	I4421	Chimp.REF	153.038	3.26979	46.803	4779	0.846962
I4422	I4468	Chimp.REF	159.029	4.37818	36.323	3060	0.840971
I4422	I19528	Chimp.REF	154.051	3.49822	44.037	4477	0.845949
I4422	I19529	Chimp.REF	152.138	7.20779	21.107	1014	0.847862
I4422	I2967	Chimp.REF	153.343	6.22681	24.626	1439	0.846657
I4422	I4426	Chimp.REF	152.631	1.87199	81.534	16051	0.847369
I4422	I10871	Chimp.REF	150.282	1.89044	79.496	16737	0.849718
I4422	I10872	Chimp.REF	147.227	1.80906	81.383	16382	0.852773
I4422	I10873	Chimp.REF	147.37	1.78993	82.333	16498	0.85263
I4422	I10874	Chimp.REF	148.265	1.69866	87.283	16585	0.851735
I4422	KPL001	Chimp.REF	154.441	2.29761	67.218	11850	0.845559
I4422	I8808	Chimp.REF	153.848	2.07521	74.136	13996	0.846152
I4422	NYA003	Chimp.REF	144.841	11.4177	12.686	407	0.855159
I4422	NYA002	Chimp.REF	155.203	4.73529	32.776	2619	0.844797
I4426	OAK003B	Chimp.REF	148.552	0.63848	232.665	193829	0.851448
I4426	OAK003C	Chimp.REF	148.999	0.795547	187.291	111252	0.851001
I4426	OAK004	Chimp.REF	157.706	21.9758	7.176	122	0.842294
I4426	OAK006	Chimp.REF	149.662	2.37081	63.127	10571	0.850338
I4426	OAK007	Chimp.REF	148.564	0.581745	255.376	296515	0.851436
I4426	OAK008	Chimp.REF	146.066	1.12254	130.121	40654	0.853934
I4426	OAK009	Chimp.REF	156.883	11.6056	13.518	423	0.843117
I4426	OAK010	Chimp.REF	146.588	1.53746	95.344	23508	0.853412
I4426	OAK011	Chimp.REF	167.808	15.4939	10.831	250	0.832192
I4426	OAK012	Chimp.REF	148.63	0.692675	214.573	182122	0.85137
I4426	OAK013	Chimp.REF	148.41	0.617868	240.196	252095	0.85159
I4426	OAK014	Chimp.REF	147.719	1.5761	93.724	22208	0.852281
I4426	OAK015	Chimp.REF	152.546	5.63802	27.057	2060	0.847454
I4426	SUT001	Chimp.REF	148.556	1.2278	120.993	38267	0.851444
I4426	SUT002	Chimp.REF	150.551	5.05751	29.768	2293	0.849449
I4426	SUT003	Chimp.REF	149.166	0.558907	266.889	377936	0.850834
I4426	SUT004	Chimp.REF	152.752	0.750412	203.558	166380	0.847248
I4426	SUT005	Chimp.REF	151.026	2.44493	61.771	9714	0.848974
I4426	SUT006	Chimp.REF	149.786	0.652538	229.544	211160	0.850214
I4426	SUT007	Chimp.REF	150.092	2.80285	53.55	7409	0.849908
I4426	SUT008	Chimp.REF	148.333	3.25842	45.523	5673	0.851667
I4426	SUT009	Chimp.REF	149.632	0.711817	210.211	148465	0.850368
I4426	I9134_noUDG	Chimp.REF	150.852	0.67802	222.489	167216	0.849148
I4426	baa001	Chimp.REF	148.262	0.551154	269.002	380442	0.851738
I4426	I9133_noUDG	Chimp.REF	148.528	0.619024	239.939	280249	0.851472
I4426	bab001	Chimp.REF	147.961	0.610813	242.236	240165	0.852039
I4426	I9028	Chimp.REF	148.057	0.646942	228.857	223324	0.851943
I4426	cha001	Chimp.REF	150.454	0.880278	170.917	94944	0.849546
I4426	ela001	Chimp.REF	150.051	0.577315	259.912	403149	0.849949
I4426	mfo001	Chimp.REF	149.986	0.543765	275.829	401178	0.850014
I4426	new001	Chimp.REF	150.427	0.567278	265.173	402931	0.849573
I4426	Zambia_LSA	Chimp.REF	154.313	1.28195	120.374	36831	0.845687
I4426	Tanzania_Kisese_LSA	Chimp.REF	153.718	0.567196	271.014	346012	0.846282
I4426	I4427	Chimp.REF	155.113	0.882116	175.841	89016	0.844887
I4426	I4421	Chimp.REF	153.085	1.00027	153.044	78691	0.846915
I4426	I4422	Chimp.REF	152.631	1.87199	81.534	16051	0.847369
I4426	I4468	Chimp.REF	154.75	1.12364	137.722	55897	0.84525
I4426	I19528	Chimp.REF	151.214	0.975683	154.983	66097	0.848786
I4426	I19529	Chimp.REF	153.454	2.02094	75.932	14410	0.846546
I4426	I2967	Chimp.REF	153.76	1.48106	103.818	25301	0.84624
I4426	I10871	Chimp.REF	149.487	0.56412	264.992	390934	0.850513
I4426	I10872	Chimp.REF	149.742	0.560339	267.234	365451	0.850258
I4426	I10873	Chimp.REF	149.163	0.564868	264.066	386913	0.850837
I4426	I10874	Chimp.REF	149.324	0.569155	262.361	381739	0.850676
I4426	KPL001	Chimp.REF	154.533	0.643585	240.113	219227	0.845467
I4426	I8808	Chimp.REF	154.82	0.628087	246.494	266129	0.84518
I4426	NYA003	Chimp.REF	149.985	2.93744	51.06	7164	0.850015
I4426	NYA002	Chimp.REF	151.558	1.16069	130.576	46488	0.848442
I4427	OAK003B	Chimp.REF	149.546	1.08723	137.548	52205	0.850454
I4427	OAK003C	Chimp.REF	149.273	1.24689	119.716	31351	0.850727
I4427	OAK004	Chimp.REF	141.026	40.1845	3.509	25	0.858974
I4427	OAK006	Chimp.REF	146.879	4.40318	33.357	2990	0.853121
I4427	OAK007	Chimp.REF	148.873	0.936975	158.887	76656	0.851127
I4427	OAK008	Chimp.REF	146.242	2.06361	70.867	11755	0.853758
I4427	OAK009	Chimp.REF	168.919	21.5567	7.836	138	0.831081
I4427	OAK010	Chimp.REF	148.028	2.80801	52.716	6658	0.851972
I4427	OAK011	Chimp.REF	195.946	31.9552	6.132	56	0.804054
I4427	OAK012	Chimp.REF	149.013	1.12731	132.184	48967	0.850987
I4427	OAK013	Chimp.REF	150.503	0.958248	157.061	67016	0.849497
I4427	OAK014	Chimp.REF	146.855	2.71936	54.004	6361	0.853145
I4427	OAK015	Chimp.REF	164.907	10.4346	15.804	600	0.835093
I4427	SUT001	Chimp.REF	147.874	2.25154	65.677	10245	0.852126
I4427	SUT002	Chimp.REF	147.004	8.53651	17.221	665	0.852996
I4427	SUT003	Chimp.REF	151.194	0.887048	170.447	91111	0.848806
I4427	SUT004	Chimp.REF	153.147	1.28793	118.909	44583	0.846853
I4427	SUT005	Chimp.REF	154.408	4.4685	34.555	2757	0.845592
I4427	SUT006	Chimp.REF	151.634	1.04026	145.766	56209	0.848366
I4427	SUT007	Chimp.REF	148.68	5.1005	29.15	1987	0.85132
I4427	SUT008	Chimp.REF	156.056	6.52504	23.916	1481	0.843944
I4427	SUT009	Chimp.REF	152.035	1.21856	124.766	39025	0.847965
I4427	I9134_noUDG	Chimp.REF	152.711	1.28179	119.138	40914	0.847289
I4427	baa001	Chimp.REF	149.38	0.855024	174.709	91075	0.85062
I4427	I9133_noUDG	Chimp.REF	149.177	0.978431	152.465	68033	0.850823
I4427	bab001	Chimp.REF	150.581	0.999361	150.677	58376	0.849419
I4427	I9028	Chimp.REF	149.272	1.10281	135.356	53676	0.850728
I4427	cha001	Chimp.REF	153.769	1.66782	92.198	23362	0.846231
I4427	ela001	Chimp.REF	151.202	0.88183	171.464	96457	0.848798
I4427	mfo001	Chimp.REF	151.202	0.868446	174.106	96090	0.848798
I4427	new001	Chimp.REF	151.74	0.876307	173.159	96623	0.84826
I4427	Zambia_LSA	Chimp.REF	153.651	2.28377	67.279	10490	0.846349
I4427	Tanzania_Kisese_LSA	Chimp.REF	155.675	0.889058	175.101	87848	0.844325
I4427	I4421	Chimp.REF	155.67	1.6013	97.214	22697	0.84433
I4427	I4422	Chimp.REF	155.567	3.41919	45.498	4894	0.844433
I4427	I4468	Chimp.REF	157.224	1.92101	81.845	15382	0.842776
I4427	I19528	Chimp.REF	152.955	1.83992	83.131	19016	0.847045
I4427	I19529	Chimp.REF	147.769	3.61112	40.921	4154	0.852231
I4427	I2967	Chimp.REF	158.714	2.72901	58.158	6798	0.841286
I4427	I4426	Chimp.REF	155.113	0.882116	175.841	89016	0.844887
I4427	I10871	Chimp.REF	150.803	0.856774	176.013	94032	0.849197
I4427	I10872	Chimp.REF	151.288	0.906284	166.932	90698	0.848712
I4427	I10873	Chimp.REF	150.578	0.844935	178.212	93433	0.849422
I4427	I10874	Chimp.REF	150.021	0.848157	176.878	92817	0.849979
I4427	KPL001	Chimp.REF	155.789	1.09269	142.573	59406	0.844211
I4427	I8808	Chimp.REF	156.436	0.972483	160.863	72134	0.843564
I4427	NYA003	Chimp.REF	152.761	5.17785	29.503	2067	0.847239
I4427	NYA002	Chimp.REF	153.196	2.18726	70.04	12884	0.846804
I4468	OAK003B	Chimp.REF	149.742	1.34064	111.694	32541	0.850258
I4468	OAK003C	Chimp.REF	145.858	1.64357	88.745	19340	0.854142
I4468	OAK004	Chimp.REF	171.875	48.5634	3.539	24	0.828125
I4468	OAK006	Chimp.REF	156.347	5.73751	27.25	1834	0.843653
I4468	OAK007	Chimp.REF	149.871	1.13465	132.086	47818	0.850129
I4468	OAK008	Chimp.REF	146.584	2.739	53.517	7324	0.853416
I4468	OAK009	Chimp.REF	209.424	30.0371	6.972	75	0.790576
I4468	OAK010	Chimp.REF	146.18	3.64782	40.073	4079	0.85382
I4468	OAK011	Chimp.REF	150.442	33.1799	4.534	48	0.849558
I4468	OAK012	Chimp.REF	149.7	1.40969	106.194	30544	0.8503
I4468	OAK013	Chimp.REF	149.619	1.27092	117.725	41715	0.850381
I4468	OAK014	Chimp.REF	148.395	3.62554	40.931	3990	0.851605
I4468	OAK015	Chimp.REF	145.098	12.8275	11.311	356	0.854902
I4468	SUT001	Chimp.REF	144.635	2.98528	48.449	6380	0.855365
I4468	SUT002	Chimp.REF	134.359	11.3349	11.854	398	0.865641
I4468	SUT003	Chimp.REF	149.573	1.06713	140.164	57234	0.850427
I4468	SUT004	Chimp.REF	153.382	1.48375	103.375	27581	0.846618
I4468	SUT005	Chimp.REF	145.134	5.80085	25.019	1703	0.854866
I4468	SUT006	Chimp.REF	150.541	1.32071	113.985	34787	0.849459
I4468	SUT007	Chimp.REF	146.755	6.63719	22.111	1254	0.853245
I4468	SUT008	Chimp.REF	148.059	7.83593	18.895	913	0.851941
I4468	SUT009	Chimp.REF	152.298	1.54357	98.666	24419	0.847702
I4468	I9134_noUDG	Chimp.REF	152.359	1.46666	103.882	25676	0.847641
I4468	baa001	Chimp.REF	148.986	1.06976	139.27	57191	0.851014
I4468	I9133_noUDG	Chimp.REF	148.714	1.21531	122.367	42973	0.851286
I4468	bab001	Chimp.REF	148.105	1.21845	121.552	36695	0.851895
I4468	I9028	Chimp.REF	148.932	1.31332	113.401	34073	0.851068
I4468	cha001	Chimp.REF	153.32	2.09274	73.262	14747	0.84668
I4468	ela001	Chimp.REF	150.779	1.04217	144.678	60561	0.849221
I4468	mfo001	Chimp.REF	151.046	1.02345	147.585	60300	0.848954
I4468	new001	Chimp.REF	151.43	1.0547	143.576	60623	0.84857
I4468	Zambia_LSA	Chimp.REF	154.322	2.98076	51.773	6734	0.845678
I4468	Tanzania_Kisese_LSA	Chimp.REF	156.209	1.05765	147.694	54889	0.843791
I4468	I4427	Chimp.REF	157.224	1.92101	81.845	15382	0.842776
I4468	I4421	Chimp.REF	152.494	2.01145	75.813	14130	0.847506
I4468	I4422	Chimp.REF	159.029	4.37818	36.323	3060	0.840971
I4468	I19528	Chimp.REF	147.407	2.21508	66.547	11747	0.852593
I4468	I19529	Chimp.REF	150.822	4.40853	34.211	2641	0.849178
I4468	I2967	Chimp.REF	154.743	3.44077	44.973	4291	0.845257
I4468	I4426	Chimp.REF	154.75	1.12364	137.722	55897	0.84525
I4468	I10871	Chimp.REF	150.366	1.0305	145.916	59255	0.849634
I4468	I10872	Chimp.REF	150.666	1.04079	144.762	57078	0.849334
I4468	I10873	Chimp.REF	149.4	1.05842	141.154	58859	0.8506
I4468	I10874	Chimp.REF	149.921	1.10221	136.018	58354	0.850079
I4468	KPL001	Chimp.REF	154.903	1.30399	118.792	36913	0.845097
I4468	I8808	Chimp.REF	155.688	1.26834	122.749	45003	0.844312
I4468	NYA003	Chimp.REF	152.911	6.48199	23.59	1276	0.847089
I4468	NYA002	Chimp.REF	148.413	2.6617	55.759	7952	0.851587
I8808	OAK003B	Chimp.REF	146.61	0.720485	203.488	154465	0.85339
I8808	OAK003C	Chimp.REF	146.493	0.863022	169.744	92141	0.853507
I8808	OAK004	Chimp.REF	152.466	25.3481	6.015	99	0.847534
I8808	OAK006	Chimp.REF	150.086	2.67985	56.005	8748	0.849914
I8808	OAK007	Chimp.REF	147.088	0.664898	221.219	228850	0.852912
I8808	OAK008	Chimp.REF	145.9	1.28424	113.608	34325	0.8541
I8808	OAK009	Chimp.REF	176.471	13.554	13.02	385	0.823529
I8808	OAK010	Chimp.REF	146.481	1.75667	83.386	19531	0.853519
I8808	OAK011	Chimp.REF	189.691	18.1046	10.477	216	0.810309
I8808	OAK012	Chimp.REF	145.837	0.747685	195.051	144724	0.854163
I8808	OAK013	Chimp.REF	146.732	0.686156	213.847	198223	0.853268
I8808	OAK014	Chimp.REF	144.231	1.80602	79.861	18530	0.855769
I8808	OAK015	Chimp.REF	169.027	6.60404	25.594	1558	0.830973
I8808	SUT001	Chimp.REF	150.087	1.43987	104.237	30238	0.849913
I8808	SUT002	Chimp.REF	153.11	5.71529	26.79	1881	0.84689
I8808	SUT003	Chimp.REF	148.193	0.652482	227.122	275130	0.851807
I8808	SUT004	Chimp.REF	160.671	0.864982	185.75	129010	0.839329
I8808	SUT005	Chimp.REF	155.49	2.80359	55.461	8070	0.84451
I8808	SUT006	Chimp.REF	148.794	0.709235	209.796	165716	0.851206
I8808	SUT007	Chimp.REF	149.963	3.18291	47.115	5830	0.850037
I8808	SUT008	Chimp.REF	152.975	3.6328	42.109	4353	0.847025
I8808	SUT009	Chimp.REF	149.555	0.802473	186.367	115445	0.850445
I8808	I9134_noUDG	Chimp.REF	153.582	0.830122	185.011	121968	0.846418
I8808	baa001	Chimp.REF	146.259	0.629321	232.407	276286	0.853741
I8808	I9133_noUDG	Chimp.REF	146.687	0.692286	211.888	206775	0.853313
I8808	bab001	Chimp.REF	146.19	0.733098	199.414	177242	0.85381
I8808	I9028	Chimp.REF	145.898	0.708798	205.839	164507	0.854102
I8808	cha001	Chimp.REF	157.217	1.02609	153.22	68160	0.842783
I8808	ela001	Chimp.REF	157.269	0.648821	242.392	285830	0.842731
I8808	mfo001	Chimp.REF	156.776	0.6312	248.378	284951	0.843224
I8808	new001	Chimp.REF	156.733	0.644206	243.297	286212	0.843267
I8808	Zambia_LSA	Chimp.REF	154.658	1.44009	107.395	30742	0.845342
I8808	Tanzania_Kisese_LSA	Chimp.REF	161.591	0.673129	240.059	257576	0.838409
I8808	I4427	Chimp.REF	156.436	0.972483	160.863	72134	0.843564
I8808	I4421	Chimp.REF	155.748	1.08289	143.825	64953	0.844252
I8808	I4422	Chimp.REF	153.848	2.07521	74.136	13996	0.846152
I8808	I4468	Chimp.REF	155.688	1.26834	122.749	45003	0.844312
I8808	I19528	Chimp.REF	156.429	1.099	142.338	55349	0.843571
I8808	I19529	Chimp.REF	155.795	2.28396	68.213	12173	0.844205
I8808	I2967	Chimp.REF	155.889	1.71387	90.958	20126	0.844111
I8808	I4426	Chimp.REF	154.82	0.628087	246.494	266129	0.84518
I8808	I10871	Chimp.REF	154.701	0.650675	237.755	279405	0.845299
I8808	I10872	Chimp.REF	156.222	0.665693	234.676	267513	0.843778
I8808	I10873	Chimp.REF	154.671	0.614499	251.703	277585	0.845329
I8808	I10874	Chimp.REF	154.566	0.661662	233.603	275632	0.845434
I8808	KPL001	Chimp.REF	166.035	0.771971	215.08	169891	0.833965
I8808	NYA003	Chimp.REF	164.761	3.19503	51.568	5975	0.835239
I8808	NYA002	Chimp.REF	166.617	1.37098	121.532	36806	0.833383
I9028	OAK003B	Chimp.REF	159.881	0.788804	202.687	115608	0.840119
I9028	OAK003C	Chimp.REF	159.614	0.996816	160.124	64810	0.840386
I9028	OAK004	Chimp.REF	140.351	25.9442	5.41	68	0.859649
I9028	OAK006	Chimp.REF	156.505	2.80832	55.729	6273	0.843495
I9028	OAK007	Chimp.REF	161.394	0.713779	226.112	174298	0.838606
I9028	OAK008	Chimp.REF	156.083	1.43419	108.83	23913	0.843917
I9028	OAK009	Chimp.REF	174.4	15.1922	11.48	252	0.8256
I9028	OAK010	Chimp.REF	156.046	1.92255	81.166	13788	0.843954
I9028	OAK011	Chimp.REF	145.658	18.6082	7.828	154	0.854342
I9028	OAK012	Chimp.REF	160.47	0.82738	193.95	106238	0.83953
I9028	OAK013	Chimp.REF	159.564	0.744116	214.434	147608	0.840436
I9028	OAK014	Chimp.REF	158.258	1.94934	81.185	13087	0.841742
I9028	OAK015	Chimp.REF	146.416	6.83381	21.425	1212	0.853584
I9028	SUT001	Chimp.REF	152.381	1.59445	95.569	23249	0.847619
I9028	SUT002	Chimp.REF	166.474	6.32366	26.326	1460	0.833526
I9028	SUT003	Chimp.REF	158.002	0.67222	235.045	236431	0.841998
I9028	SUT004	Chimp.REF	150.123	0.919269	163.307	102146	0.849877
I9028	SUT005	Chimp.REF	159.538	3.22685	49.441	5856	0.840462
I9028	SUT006	Chimp.REF	158.879	0.791604	200.706	125836	0.841121
I9028	SUT007	Chimp.REF	153.602	3.42906	44.794	4669	0.846398
I9028	SUT008	Chimp.REF	144.089	3.99514	36.066	3604	0.855911
I9028	SUT009	Chimp.REF	157.744	0.885559	178.13	88766	0.842256
I9028	I9134_noUDG	Chimp.REF	151.991	0.822663	184.755	109828	0.848009
I9028	baa001	Chimp.REF	157.039	0.646333	242.97	244226	0.842961
I9028	I9133_noUDG	Chimp.REF	162.749	0.70058	232.306	179451	0.837251
I9028	bab001	Chimp.REF	157.691	0.750771	210.039	154956	0.842309
I9028	cha001	Chimp.REF	143.641	0.994583	144.423	64050	0.856359
I9028	ela001	Chimp.REF	142.401	0.623943	228.228	270519	0.857599
I9028	mfo001	Chimp.REF	143.344	0.619245	231.482	269174	0.856656
I9028	new001	Chimp.REF	142.719	0.629612	226.678	270460	0.857281
I9028	Zambia_LSA	Chimp.REF	152.249	1.59076	95.708	22875	0.847751
I9028	Tanzania_Kisese_LSA	Chimp.REF	145.917	0.651831	223.857	214883	0.854083
I9028	I4427	Chimp.REF	149.272	1.10281	135.356	53676	0.850728
I9028	I4421	Chimp.REF	150.346	1.13881	132.02	46838	0.849654
I9028	I4422	Chimp.REF	150.438	2.33994	64.291	9628	0.849562
I9028	I4468	Chimp.REF	148.932	1.31332	113.401	34073	0.851068
I9028	I19528	Chimp.REF	148.793	1.21079	122.889	40529	0.851207
I9028	I19529	Chimp.REF	145.934	2.49812	58.418	8993	0.854066
I9028	I2967	Chimp.REF	152.219	1.90943	79.72	15534	0.847781
I9028	I4426	Chimp.REF	148.057	0.646942	228.857	223324	0.851943
I9028	I10871	Chimp.REF	142.234	0.604286	235.376	253522	0.857766
I9028	I10872	Chimp.REF	143.412	0.640438	223.927	228377	0.856588
I9028	I10873	Chimp.REF	141.962	0.626091	226.744	249440	0.858038
I9028	I10874	Chimp.REF	142.403	0.622099	228.907	242351	0.857597
I9028	KPL001	Chimp.REF	146.188	0.762971	191.604	135822	0.853812
I9028	I8808	Chimp.REF	145.898	0.708798	205.839	164507	0.854102
I9028	NYA003	Chimp.REF	140.124	3.44128	40.719	4551	0.859876
I9028	NYA002	Chimp.REF	143.62	1.43357	100.183	28991	0.85638
I9133_noUDG	OAK003B	Chimp.REF	159.924	0.731928	218.497	144606	0.840076
I9133_noUDG	OAK003C	Chimp.REF	159.751	0.927565	172.226	81297	0.840249
I9133_noUDG	OAK004	Chimp.REF	143.519	25.0206	5.736	92	0.856481
I9133_noUDG	OAK006	Chimp.REF	159.561	2.79912	57.004	7858	0.840439
I9133_noUDG	OAK007	Chimp.REF	162.375	0.666833	243.502	219844	0.837625
I9133_noUDG	OAK008	Chimp.REF	158.497	1.33799	118.459	30295	0.841503
I9133_noUDG	OAK009	Chimp.REF	159.061	13.1698	12.078	320	0.840939
I9133_noUDG	OAK010	Chimp.REF	157.365	1.74997	89.924	17241	0.842635
I9133_noUDG	OAK011	Chimp.REF	155.172	17.0898	9.08	196	0.844828
I9133_noUDG	OAK012	Chimp.REF	161.305	0.765874	210.615	133701	0.838695
I9133_noUDG	OAK013	Chimp.REF	160.75	0.702612	228.79	185247	0.83925
I9133_noUDG	OAK014	Chimp.REF	158.197	1.77236	89.258	16400	0.841803
I9133_noUDG	OAK015	Chimp.REF	146.216	6.33705	23.073	1596	0.853784
I9133_noUDG	SUT001	Chimp.REF	153.688	1.41439	108.661	28875	0.846312
I9133_noUDG	SUT002	Chimp.REF	157.119	5.67745	27.674	1730	0.842881
I9133_noUDG	SUT003	Chimp.REF	158.893	0.6405	248.077	294137	0.841107
I9133_noUDG	SUT004	Chimp.REF	151.758	0.836946	181.324	128678	0.848242
I9133_noUDG	SUT005	Chimp.REF	155.435	2.76203	56.276	7339	0.844565
I9133_noUDG	SUT006	Chimp.REF	159.711	0.733677	217.686	158076	0.840289
I9133_noUDG	SUT007	Chimp.REF	153.007	3.11281	49.154	5743	0.846993
I9133_noUDG	SUT008	Chimp.REF	147.482	3.54032	41.658	4399	0.852518
I9133_noUDG	SUT009	Chimp.REF	159.185	0.82824	192.197	111284	0.840815
I9133_noUDG	I9134_noUDG	Chimp.REF	153.839	0.782522	196.594	135250	0.846161
I9133_noUDG	baa001	Chimp.REF	158.201	0.60395	261.944	301267	0.841799
I9133_noUDG	bab001	Chimp.REF	158.231	0.672433	235.311	190833	0.841769
I9133_noUDG	I9028	Chimp.REF	162.749	0.70058	232.306	179451	0.837251
I9133_noUDG	cha001	Chimp.REF	145.9	0.921674	158.299	78982	0.8541
I9133_noUDG	ela001	Chimp.REF	143.725	0.617567	232.727	333298	0.856275
I9133_noUDG	mfo001	Chimp.REF	144.595	0.597557	241.976	331476	0.855405
I9133_noUDG	new001	Chimp.REF	144.271	0.601496	239.853	332528	0.855729
I9133_noUDG	Zambia_LSA	Chimp.REF	152.602	1.41484	107.858	28598	0.847398
I9133_noUDG	Tanzania_Kisese_LSA	Chimp.REF	146.575	0.620604	236.181	269495	0.853425
I9133_noUDG	I4427	Chimp.REF	149.177	0.978431	152.465	68033	0.850823
I9133_noUDG	I4421	Chimp.REF	147.475	1.08083	136.446	58777	0.852525
I9133_noUDG	I4422	Chimp.REF	149.345	1.99051	75.028	11851	0.850655
I9133_noUDG	I4468	Chimp.REF	148.714	1.21531	122.367	42973	0.851286
I9133_noUDG	I19528	Chimp.REF	147.469	1.05102	140.311	49882	0.852531
I9133_noUDG	I19529	Chimp.REF	148.853	2.15855	68.96	10899	0.851147
I9133_noUDG	I2967	Chimp.REF	150.987	1.72639	87.458	19548	0.849013
I9133_noUDG	I4426	Chimp.REF	148.528	0.619024	239.939	280249	0.851472
I9133_noUDG	I10871	Chimp.REF	143.265	0.595103	240.741	315241	0.856735
I9133_noUDG	I10872	Chimp.REF	143.898	0.600854	239.489	285806	0.856102
I9133_noUDG	I10873	Chimp.REF	143.411	0.59392	241.465	310393	0.856589
I9133_noUDG	I10874	Chimp.REF	143.679	0.612858	234.441	302754	0.856321
I9133_noUDG	KPL001	Chimp.REF	146.464	0.709486	206.437	170618	0.853536
I9133_noUDG	I8808	Chimp.REF	146.687	0.692286	211.888	206775	0.853313
I9133_noUDG	NYA003	Chimp.REF	145.243	3.14009	46.255	5714	0.854757
I9133_noUDG	NYA002	Chimp.REF	145.681	1.21925	119.484	36429	0.854319
I9134_noUDG	OAK003B	Chimp.REF	153.656	0.891929	172.273	89141	0.846344
I9134_noUDG	OAK003C	Chimp.REF	152.963	1.15806	132.086	49706	0.847037
I9134_noUDG	OAK004	Chimp.REF	136.364	31.6054	4.315	57	0.863636
I9134_noUDG	OAK006	Chimp.REF	155.42	3.51011	44.278	4823	0.84458
I9134_noUDG	OAK007	Chimp.REF	153.744	0.749925	205.013	135202	0.846256
I9134_noUDG	OAK008	Chimp.REF	152.51	1.7367	87.816	18580	0.84749
I9134_noUDG	OAK009	Chimp.REF	172.494	18.3952	9.377	183	0.827506
I9134_noUDG	OAK010	Chimp.REF	153.783	2.34883	65.472	10606	0.846217
I9134_noUDG	OAK011	Chimp.REF	171.533	22.9759	7.466	122	0.828467
I9134_noUDG	OAK012	Chimp.REF	154.421	0.960838	160.715	82501	0.845579
I9134_noUDG	OAK013	Chimp.REF	153.331	0.846832	181.064	114085	0.846669
I9134_noUDG	OAK014	Chimp.REF	150.76	2.29916	65.572	10102	0.84924
I9134_noUDG	OAK015	Chimp.REF	170.344	8.62577	19.748	939	0.829656
I9134_noUDG	SUT001	Chimp.REF	153.288	1.90314	80.545	17430	0.846712
I9134_noUDG	SUT002	Chimp.REF	150.388	7.41303	20.287	1029	0.849612
I9134_noUDG	SUT003	Chimp.REF	155.237	0.675735	229.731	178148	0.844763
I9134_noUDG	SUT004	Chimp.REF	157.655	1.03723	151.996	75539	0.842345
I9134_noUDG	SUT005	Chimp.REF	160.178	3.75472	42.66	4374	0.839822
I9134_noUDG	SUT006	Chimp.REF	154.967	0.853221	181.626	96072	0.845033
I9134_noUDG	SUT007	Chimp.REF	155.91	4.19743	37.144	3371	0.84409
I9134_noUDG	SUT008	Chimp.REF	152.003	4.6463	32.715	2621	0.847997
I9134_noUDG	SUT009	Chimp.REF	155.154	0.963316	161.063	67664	0.844846
I9134_noUDG	baa001	Chimp.REF	152.225	0.674265	225.765	183425	0.847775
I9134_noUDG	I9133_noUDG	Chimp.REF	153.839	0.782522	196.594	135250	0.846161
I9134_noUDG	bab001	Chimp.REF	152.205	0.802763	189.602	116274	0.847795
I9134_noUDG	I9028	Chimp.REF	151.991	0.822663	184.755	109828	0.848009
I9134_noUDG	cha001	Chimp.REF	153.113	1.19357	128.281	46872	0.846887
I9134_noUDG	ela001	Chimp.REF	150.054	0.711488	210.902	195977	0.849946
I9134_noUDG	mfo001	Chimp.REF	150.643	0.69347	217.231	194866	0.849357
I9134_noUDG	new001	Chimp.REF	150.907	0.686457	219.835	195516	0.849093
I9134_noUDG	Zambia_LSA	Chimp.REF	152.617	1.90882	79.953	17031	0.847383
I9134_noUDG	Tanzania_Kisese_LSA	Chimp.REF	152.146	0.72509	209.831	159238	0.847854
I9134_noUDG	I4427	Chimp.REF	152.711	1.28179	119.138	40914	0.847289
I9134_noUDG	I4421	Chimp.REF	153.754	1.36125	112.95	35690	0.846246
I9134_noUDG	I4422	Chimp.REF	149.867	2.77272	54.05	7355	0.850133
I9134_noUDG	I4468	Chimp.REF	152.359	1.46666	103.882	25676	0.847641
I9134_noUDG	I19528	Chimp.REF	149.81	1.40374	106.722	30091	0.85019
I9134_noUDG	I19529	Chimp.REF	152.431	2.78547	54.724	6598	0.847569
I9134_noUDG	I2967	Chimp.REF	152.906	2.24346	68.156	11819	0.847094
I9134_noUDG	I4426	Chimp.REF	150.852	0.67802	222.489	167216	0.849148
I9134_noUDG	I10871	Chimp.REF	148.137	0.644227	229.946	186503	0.851863
I9134_noUDG	I10872	Chimp.REF	149.266	0.711526	209.782	169049	0.850734
I9134_noUDG	I10873	Chimp.REF	148.424	0.681028	217.941	183579	0.851576
I9134_noUDG	I10874	Chimp.REF	147.956	0.709465	208.546	179344	0.852044
I9134_noUDG	KPL001	Chimp.REF	153.11	0.848875	180.369	100686	0.84689
I9134_noUDG	I8808	Chimp.REF	153.582	0.830122	185.011	121968	0.846418
I9134_noUDG	NYA003	Chimp.REF	147.847	4.11154	35.959	3326	0.852153
I9134_noUDG	NYA002	Chimp.REF	151.042	1.78157	84.78	21378	0.848958
KPL001	OAK003B	Chimp.REF	145.528	0.739468	196.801	128173	0.854472
KPL001	OAK003C	Chimp.REF	146.029	0.904529	161.442	76895	0.853971
KPL001	OAK004	Chimp.REF	155.914	26.3558	5.916	70	0.844086
KPL001	OAK006	Chimp.REF	153.815	2.86609	53.667	7196	0.846185
KPL001	OAK007	Chimp.REF	146.944	0.670945	219.01	189271	0.853056
KPL001	OAK008	Chimp.REF	144.585	1.36706	105.763	28609	0.855415
KPL001	OAK009	Chimp.REF	170.029	14.2061	11.969	306	0.829971
KPL001	OAK010	Chimp.REF	143.512	1.89971	75.544	16461	0.856488
KPL001	OAK011	Chimp.REF	186.321	19.082	9.764	179	0.813679
KPL001	OAK012	Chimp.REF	146.155	0.810441	180.34	119862	0.853845
KPL001	OAK013	Chimp.REF	146.924	0.706465	207.97	164592	0.853076
KPL001	OAK014	Chimp.REF	145.19	1.7974	80.778	15573	0.85481
KPL001	OAK015	Chimp.REF	173.07	7.45607	23.212	1372	0.82693
KPL001	SUT001	Chimp.REF	150.202	1.5557	96.549	25451	0.849798
KPL001	SUT002	Chimp.REF	155.722	6.00033	25.952	1600	0.844278
KPL001	SUT003	Chimp.REF	148.553	0.664172	223.666	227712	0.851447
KPL001	SUT004	Chimp.REF	158.238	0.886362	178.525	107848	0.841762
KPL001	SUT005	Chimp.REF	152.209	2.9682	51.28	6618	0.847791
KPL001	SUT006	Chimp.REF	148.6	0.72526	204.892	137476	0.8514
KPL001	SUT007	Chimp.REF	148.88	3.22785	46.123	4732	0.85112
KPL001	SUT008	Chimp.REF	158.212	4.10593	38.533	3593	0.841788
KPL001	SUT009	Chimp.REF	149.182	0.836934	178.248	96443	0.850818
KPL001	I9134_noUDG	Chimp.REF	153.11	0.848875	180.369	100686	0.84689
KPL001	baa001	Chimp.REF	146.372	0.652882	224.193	229526	0.853628
KPL001	I9133_noUDG	Chimp.REF	146.464	0.709486	206.437	170618	0.853536
KPL001	bab001	Chimp.REF	146.247	0.75026	194.929	146816	0.853753
KPL001	I9028	Chimp.REF	146.188	0.762971	191.604	135822	0.853812
KPL001	cha001	Chimp.REF	156.157	1.10841	140.883	56637	0.843843
KPL001	ela001	Chimp.REF	156.854	0.649474	241.51	237867	0.843146
KPL001	mfo001	Chimp.REF	156.886	0.625642	250.76	236984	0.843114
KPL001	new001	Chimp.REF	156.8	0.651721	240.593	238113	0.8432
KPL001	Zambia_LSA	Chimp.REF	155.971	1.57957	98.743	25580	0.844029
KPL001	Tanzania_Kisese_LSA	Chimp.REF	160.195	0.696205	230.097	212045	0.839805
KPL001	I4427	Chimp.REF	155.789	1.09269	142.573	59406	0.844211
KPL001	I4421	Chimp.REF	154.259	1.11294	138.604	54141	0.845741
KPL001	I4422	Chimp.REF	154.441	2.29761	67.218	11850	0.845559
KPL001	I4468	Chimp.REF	154.903	1.30399	118.792	36913	0.845097
KPL001	I19528	Chimp.REF	154.179	1.18089	130.562	46619	0.845821
KPL001	I19529	Chimp.REF	156.732	2.36059	66.395	10163	0.843268
KPL001	I2967	Chimp.REF	156.617	1.83705	85.255	16638	0.843383
KPL001	I4426	Chimp.REF	154.533	0.643585	240.113	219227	0.845467
KPL001	I10871	Chimp.REF	154.836	0.649206	238.501	231559	0.845164
KPL001	I10872	Chimp.REF	155.634	0.658461	236.361	220837	0.844366
KPL001	I10873	Chimp.REF	155.136	0.621166	249.749	229836	0.844864
KPL001	I10874	Chimp.REF	154.799	0.638875	242.3	227418	0.845201
KPL001	I8808	Chimp.REF	166.035	0.771971	215.08	169891	0.833965
KPL001	NYA003	Chimp.REF	160.492	3.54295	45.299	4893	0.839508
KPL001	NYA002	Chimp.REF	162.724	1.51464	107.434	30858	0.837276
mfo001	OAK003B	Chimp.REF	144.348	0.626028	230.578	214546	0.855652
mfo001	OAK003C	Chimp.REF	145.763	0.779763	186.933	119754	0.854237
mfo001	OAK004	Chimp.REF	174.497	22.4755	7.764	131	0.825503
mfo001	OAK006	Chimp.REF	149.714	2.2373	66.918	11472	0.850286
mfo001	OAK007	Chimp.REF	145.233	0.596031	243.667	328930	0.854767
mfo001	OAK008	Chimp.REF	142.974	1.08598	131.655	43842	0.857026
mfo001	OAK009	Chimp.REF	178.189	11.7141	15.211	464	0.821811
mfo001	OAK010	Chimp.REF	142.567	1.5152	94.091	25402	0.857433
mfo001	OAK011	Chimp.REF	171.617	15.4927	11.077	271	0.828383
mfo001	OAK012	Chimp.REF	145.337	0.676536	214.825	199256	0.854663
mfo001	OAK013	Chimp.REF	144.973	0.610451	237.485	276722	0.855027
mfo001	OAK014	Chimp.REF	142.791	1.50259	95.03	23891	0.857209
mfo001	OAK015	Chimp.REF	167.779	5.36486	31.274	2153	0.832221
mfo001	SUT001	Chimp.REF	148.882	1.22263	121.772	41462	0.851118
mfo001	SUT002	Chimp.REF	153.257	5.09473	30.082	2460	0.846743
mfo001	SUT003	Chimp.REF	146.662	0.57276	256.061	439607	0.853338
mfo001	SUT004	Chimp.REF	157.228	0.759846	206.921	179556	0.842772
mfo001	SUT005	Chimp.REF	154.55	2.45601	62.927	10303	0.84545
mfo001	SUT006	Chimp.REF	146.674	0.650944	225.325	232307	0.853326
mfo001	SUT007	Chimp.REF	148.262	2.65284	55.888	8215	0.851738
mfo001	SUT008	Chimp.REF	154.217	3.14836	48.983	6121	0.845783
mfo001	SUT009	Chimp.REF	147.925	0.703613	210.236	162901	0.852075
mfo001	I9134_noUDG	Chimp.REF	150.643	0.69347	217.231	194866	0.849357
mfo001	baa001	Chimp.REF	144.269	0.550474	262.081	455150	0.855731
mfo001	I9133_noUDG	Chimp.REF	144.595	0.597557	241.976	331476	0.855405
mfo001	bab001	Chimp.REF	144.023	0.630613	228.385	284022	0.855977
mfo001	I9028	Chimp.REF	143.344	0.619245	231.482	269174	0.856656
mfo001	cha001	Chimp.REF	159.237	0.85918	185.337	109381	0.840763
mfo001	ela001	Chimp.REF	160.566	0.599423	267.867	466182	0.839434
mfo001	new001	Chimp.REF	160.15	0.622552	257.247	466650	0.83985
mfo001	Zambia_LSA	Chimp.REF	150.643	1.25174	120.347	39224	0.849357
mfo001	Tanzania_Kisese_LSA	Chimp.REF	154.379	0.572376	269.716	378461	0.845621
mfo001	I4427	Chimp.REF	151.202	0.868446	174.106	96090	0.848798
mfo001	I4421	Chimp.REF	150.835	0.939446	160.557	83505	0.849165
mfo001	I4422	Chimp.REF	149.764	1.82253	82.174	16998	0.850236
mfo001	I4468	Chimp.REF	151.046	1.02345	147.585	60300	0.848954
mfo001	I19528	Chimp.REF	150.375	0.97063	154.925	70214	0.849625
mfo001	I19529	Chimp.REF	150.277	1.98178	75.829	15255	0.849723
mfo001	I2967	Chimp.REF	152.574	1.48707	102.6	27487	0.847426
mfo001	I4426	Chimp.REF	149.986	0.543765	275.829	401178	0.850014
mfo001	I10871	Chimp.REF	153.067	0.566715	270.096	446273	0.846933
mfo001	I10872	Chimp.REF	154.008	0.571012	269.71	401306	0.845992
mfo001	I10873	Chimp.REF	152.308	0.548097	277.886	439464	0.847692
mfo001	I10874	Chimp.REF	152.055	0.564988	269.129	428039	0.847945
mfo001	KPL001	Chimp.REF	156.886	0.625642	250.76	236984	0.843114
mfo001	I8808	Chimp.REF	156.776	0.6312	248.378	284951	0.843224
mfo001	NYA003	Chimp.REF	151.586	2.82608	53.638	7495	0.848414
mfo001	NYA002	Chimp.REF	154.273	1.15186	133.934	49648	0.845727
new001	OAK003B	Chimp.REF	144.093	0.646036	223.042	215277	0.855907
new001	OAK003C	Chimp.REF	145.095	0.802157	180.881	120287	0.854905
new001	OAK004	Chimp.REF	161.074	21.4788	7.499	124	0.838926
new001	OAK006	Chimp.REF	150.086	2.27216	66.055	11440	0.849914
new001	OAK007	Chimp.REF	144.764	0.597882	242.128	330788	0.855236
new001	OAK008	Chimp.REF	143.971	1.13132	127.259	44189	0.856029
new001	OAK009	Chimp.REF	160.506	11.2257	14.298	456	0.839494
new001	OAK010	Chimp.REF	145.496	1.49131	97.563	25262	0.854504
new001	OAK011	Chimp.REF	177.34	16.1795	10.961	277	0.82266
new001	OAK012	Chimp.REF	144.952	0.691352	209.665	200278	0.855048
new001	OAK013	Chimp.REF	144.885	0.617893	234.482	278085	0.855115
new001	OAK014	Chimp.REF	142.845	1.49369	95.632	24044	0.857155
new001	OAK015	Chimp.REF	167.592	5.56107	30.137	2195	0.832408
new001	SUT001	Chimp.REF	149.196	1.26418	118.018	41702	0.850804
new001	SUT002	Chimp.REF	154.679	5.08835	30.399	2459	0.845321
new001	SUT003	Chimp.REF	146.234	0.596405	245.192	442052	0.853766
new001	SUT004	Chimp.REF	156.339	0.753014	207.618	180489	0.843661
new001	SUT005	Chimp.REF	153.594	2.39995	63.999	10397	0.846406
new001	SUT006	Chimp.REF	147.074	0.653031	225.217	233539	0.852926
new001	SUT007	Chimp.REF	145.685	2.62923	55.41	8293	0.854315
new001	SUT008	Chimp.REF	153.857	3.18044	48.376	6140	0.846143
new001	SUT009	Chimp.REF	147.386	0.72572	203.089	163838	0.852614
new001	I9134_noUDG	Chimp.REF	150.907	0.686457	219.835	195516	0.849093
new001	baa001	Chimp.REF	143.708	0.547203	262.623	457806	0.856292
new001	I9133_noUDG	Chimp.REF	144.271	0.601496	239.853	332528	0.855729
new001	bab001	Chimp.REF	143.852	0.626298	229.686	285784	0.856148
new001	I9028	Chimp.REF	142.719	0.629612	226.678	270460	0.857281
new001	cha001	Chimp.REF	161.945	0.873634	185.37	109327	0.838055
new001	ela001	Chimp.REF	161.384	0.629625	256.317	467413	0.838616
new001	mfo001	Chimp.REF	160.15	0.622552	257.247	466650	0.83985
new001	Zambia_LSA	Chimp.REF	149.969	1.27613	117.518	39447	0.850031
new001	Tanzania_Kisese_LSA	Chimp.REF	154.875	0.597177	259.345	379709	0.845125
new001	I4427	Chimp.REF	151.74	0.876307	173.159	96623	0.84826
new001	I4421	Chimp.REF	151.996	0.985116	154.293	84057	0.848004
new001	I4422	Chimp.REF	148.415	1.83141	81.038	16982	0.851585
new001	I4468	Chimp.REF	151.43	1.0547	143.576	60623	0.84857
new001	I19528	Chimp.REF	149.846	0.98132	152.698	70337	0.850154
new001	I19529	Chimp.REF	149.118	1.95145	76.414	15221	0.850882
new001	I2967	Chimp.REF	151.729	1.43982	105.38	27674	0.848271
new001	I4426	Chimp.REF	150.427	0.567278	265.173	402931	0.849573
new001	I10871	Chimp.REF	153.543	0.571727	268.561	447820	0.846457
new001	I10872	Chimp.REF	154.154	0.58741	262.43	403228	0.845846
new001	I10873	Chimp.REF	152.909	0.570835	267.87	440884	0.847091
new001	I10874	Chimp.REF	152.987	0.567085	269.778	429345	0.847013
new001	KPL001	Chimp.REF	156.8	0.651721	240.593	238113	0.8432
new001	I8808	Chimp.REF	156.733	0.644206	243.297	286212	0.843267
new001	NYA003	Chimp.REF	154.639	2.84928	54.273	7564	0.845361
new001	NYA002	Chimp.REF	156.183	1.18873	131.386	49842	0.843817
NYA002	OAK003B	Chimp.REF	146.103	1.39387	104.819	27645	0.853897
NYA002	OAK003C	Chimp.REF	145.256	1.73664	83.642	17040	0.854744
NYA002	OAK004	Chimp.REF	200	64.0513	3.122	20	0.8
NYA002	OAK006	Chimp.REF	150.264	5.59891	26.838	1637	0.849736
NYA002	OAK007	Chimp.REF	144.192	1.19576	120.586	40485	0.855808
NYA002	OAK008	Chimp.REF	141.31	2.84374	49.691	6401	0.85869
NYA002	OAK009	Chimp.REF	157.895	31.8638	4.955	59	0.842105
NYA002	OAK010	Chimp.REF	149.627	3.85256	38.838	3707	0.850373
NYA002	OAK011	Chimp.REF	134.831	36.793	3.665	39	0.865169
NYA002	OAK012	Chimp.REF	144.12	1.48804	96.852	26230	0.85588
NYA002	OAK013	Chimp.REF	145.642	1.26612	115.029	35368	0.854358
NYA002	OAK014	Chimp.REF	143.494	3.74349	38.332	3461	0.856506
NYA002	OAK015	Chimp.REF	184.385	15.5673	11.844	278	0.815615
NYA002	SUT001	Chimp.REF	148.348	3.26281	45.466	5484	0.851652
NYA002	SUT002	Chimp.REF	158.605	12.3995	12.791	381	0.841395
NYA002	SUT003	Chimp.REF	147.399	1.1843	124.461	48007	0.852601
NYA002	SUT004	Chimp.REF	157.473	1.64171	95.92	23317	0.842527
NYA002	SUT005	Chimp.REF	154.129	6.04317	25.505	1501	0.845871
NYA002	SUT006	Chimp.REF	147.217	1.40499	104.782	29840	0.852783
NYA002	SUT007	Chimp.REF	128.451	6.67248	19.251	1050	0.871549
NYA002	SUT008	Chimp.REF	154.324	9.07611	17.003	800	0.845676
NYA002	SUT009	Chimp.REF	149.335	1.62778	91.741	20863	0.850665
NYA002	I9134_noUDG	Chimp.REF	151.042	1.78157	84.78	21378	0.848958
NYA002	baa001	Chimp.REF	145.101	1.12272	129.24	48078	0.854899
NYA002	I9133_noUDG	Chimp.REF	145.681	1.21925	119.484	36429	0.854319
NYA002	bab001	Chimp.REF	143.114	1.34251	106.603	31577	0.856886
NYA002	I9028	Chimp.REF	143.62	1.43357	100.183	28991	0.85638
NYA002	cha001	Chimp.REF	156.894	2.20544	71.14	12145	0.843106
NYA002	ela001	Chimp.REF	155.25	1.19131	130.318	49742	0.84475
NYA002	mfo001	Chimp.REF	154.273	1.15186	133.934	49648	0.845727
NYA002	new001	Chimp.REF	156.183	1.18873	131.386	49842	0.843817
NYA002	Zambia_LSA	Chimp.REF	151.464	3.06883	49.356	5909	0.848536
NYA002	Tanzania_Kisese_LSA	Chimp.REF	159.271	1.22843	129.654	45141	0.840729
NYA002	I4427	Chimp.REF	153.196	2.18726	70.04	12884	0.846804
NYA002	I4421	Chimp.REF	151.448	2.18275	69.384	11793	0.848552
NYA002	I4422	Chimp.REF	155.203	4.73529	32.776	2619	0.844797
NYA002	I4468	Chimp.REF	148.413	2.6617	55.759	7952	0.851587
NYA002	I19528	Chimp.REF	155.642	2.32853	66.841	10436	0.844358
NYA002	I19529	Chimp.REF	159.81	4.9451	32.317	2397	0.84019
NYA002	I2967	Chimp.REF	150.554	3.91715	38.435	3612	0.849446
NYA002	I4426	Chimp.REF	151.558	1.16069	130.576	46488	0.848442
NYA002	I10871	Chimp.REF	152.808	1.18798	128.629	48768	0.847192
NYA002	I10872	Chimp.REF	153.398	1.14758	133.67	46656	0.846602
NYA002	I10873	Chimp.REF	150.602	1.13715	132.437	48454	0.849398
NYA002	I10874	Chimp.REF	151.614	1.15646	131.102	48233	0.848386
NYA002	KPL001	Chimp.REF	162.724	1.51464	107.434	30858	0.837276
NYA002	I8808	Chimp.REF	166.617	1.37098	121.532	36806	0.833383
NYA002	NYA003	Chimp.REF	165.245	7.18484	22.999	1148	0.834755
NYA003	OAK003B	Chimp.REF	141.096	3.48986	40.43	4466	0.858904
NYA003	OAK003C	Chimp.REF	139.68	4.25994	32.789	2775	0.86032
NYA003	OAK004	Chimp.REF	111.111	111.111	1	2	0.888889
NYA003	OAK006	Chimp.REF	127.219	13.4598	9.452	265	0.872781
NYA003	OAK007	Chimp.REF	142.104	3.01194	47.18	6270	0.857896
NYA003	OAK008	Chimp.REF	128.684	6.25903	20.56	1093	0.871316
NYA003	OAK009	Chimp.REF	147.059	63.5697	2.313	10	0.852941
NYA003	OAK010	Chimp.REF	134.655	9.17253	14.68	585	0.865345
NYA003	OAK011	Chimp.REF	250	111.803	2.236	8	0.75
NYA003	OAK012	Chimp.REF	140.07	3.60503	38.854	4023	0.85993
NYA003	OAK013	Chimp.REF	139.362	3.172	43.935	5565	0.860638
NYA003	OAK014	Chimp.REF	145.935	9.30204	15.688	587	0.854065
NYA003	OAK015	Chimp.REF	145.455	33.2009	4.381	47	0.854545
NYA003	SUT001	Chimp.REF	141.063	7.61532	18.524	854	0.858937
NYA003	SUT002	Chimp.REF	136.691	29.402	4.649	61	0.863309
NYA003	SUT003	Chimp.REF	143.675	2.81962	50.955	7368	0.856325
NYA003	SUT004	Chimp.REF	163.477	4.1097	39.778	3655	0.836523
NYA003	SUT005	Chimp.REF	136.106	15.1908	8.96	212	0.863894
NYA003	SUT006	Chimp.REF	147.399	3.46432	42.548	4768	0.852601
NYA003	SUT007	Chimp.REF	157.647	17.6358	8.939	185	0.842353
NYA003	SUT008	Chimp.REF	170.635	24.1214	7.074	121	0.829365
NYA003	SUT009	Chimp.REF	151.003	4.15688	36.326	3313	0.848997
NYA003	I9134_noUDG	Chimp.REF	147.847	4.11154	35.959	3326	0.852153
NYA003	baa001	Chimp.REF	140.027	2.8718	48.759	7363	0.859973
NYA003	I9133_noUDG	Chimp.REF	145.243	3.14009	46.255	5714	0.854757
NYA003	bab001	Chimp.REF	144.176	3.39843	42.424	4932	0.855824
NYA003	I9028	Chimp.REF	140.124	3.44128	40.719	4551	0.859876
NYA003	cha001	Chimp.REF	144.361	5.44479	26.514	1878	0.855639
NYA003	ela001	Chimp.REF	151.981	2.82881	53.726	7592	0.848019
NYA003	mfo001	Chimp.REF	151.586	2.82608	53.638	7495	0.848414
NYA003	new001	Chimp.REF	154.639	2.84928	54.273	7564	0.845361
NYA003	Zambia_LSA	Chimp.REF	152.474	7.35694	20.725	1027	0.847526
NYA003	Tanzania_Kisese_LSA	Chimp.REF	154.599	2.88058	53.669	6978	0.845401
NYA003	I4427	Chimp.REF	152.761	5.17785	29.503	2067	0.847239
NYA003	I4421	Chimp.REF	150.258	5.39523	27.85	1852	0.849742
NYA003	I4422	Chimp.REF	144.841	11.4177	12.686	407	0.855159
NYA003	I4468	Chimp.REF	152.911	6.48199	23.59	1276	0.847089
NYA003	I19528	Chimp.REF	146.721	5.47487	26.799	1730	0.853279
NYA003	I19529	Chimp.REF	148.662	10.9415	13.587	436	0.851338
NYA003	I2967	Chimp.REF	141.823	9.37096	15.134	554	0.858177
NYA003	I4426	Chimp.REF	149.985	2.93744	51.06	7164	0.850015
NYA003	I10871	Chimp.REF	151.313	2.82568	53.549	7428	0.848687
NYA003	I10872	Chimp.REF	152.149	2.91008	52.284	7148	0.847851
NYA003	I10873	Chimp.REF	150.158	2.82524	53.149	7423	0.849842
NYA003	I10874	Chimp.REF	152.668	2.84737	53.617	7269	0.847332
NYA003	KPL001	Chimp.REF	160.492	3.54295	45.299	4893	0.839508
NYA003	I8808	Chimp.REF	164.761	3.19503	51.568	5975	0.835239
NYA003	NYA002	Chimp.REF	165.245	7.18484	22.999	1148	0.834755
OAK003B	OAK003C	Chimp.REF	165.159	1.08981	151.548	65166	0.834841
OAK003B	OAK004	Chimp.REF	166.667	28.1583	5.919	74	0.833333
OAK003B	OAK006	Chimp.REF	162.505	2.82814	57.46	6486	0.837495
OAK003B	OAK007	Chimp.REF	161.606	0.706035	228.892	161302	0.838394
OAK003B	OAK008	Chimp.REF	162.494	1.50736	107.801	25080	0.837506
OAK003B	OAK009	Chimp.REF	169.054	14.7423	11.467	285	0.830946
OAK003B	OAK010	Chimp.REF	161.072	1.94571	82.783	14289	0.838928
OAK003B	OAK011	Chimp.REF	154.43	18.3682	8.408	174	0.84557
OAK003B	OAK012	Chimp.REF	163.123	0.8738	186.682	102695	0.836877
OAK003B	OAK013	Chimp.REF	164.08	0.832436	197.108	138883	0.83592
OAK003B	OAK014	Chimp.REF	160.502	1.90893	84.08	13441	0.839498
OAK003B	OAK015	Chimp.REF	136.215	6.52058	20.89	1297	0.863785
OAK003B	SUT001	Chimp.REF	153.284	1.60956	95.233	21515	0.846716
OAK003B	SUT002	Chimp.REF	156.56	6.261	25.006	1405	0.84344
OAK003B	SUT003	Chimp.REF	158.065	0.67673	233.572	194782	0.841935
OAK003B	SUT004	Chimp.REF	150.657	0.905765	166.331	95777	0.849343
OAK003B	SUT005	Chimp.REF	153.889	3.09031	49.797	5768	0.846111
OAK003B	SUT006	Chimp.REF	157.709	0.822566	191.728	116407	0.842291
OAK003B	SUT007	Chimp.REF	149.764	3.56428	42.018	4185	0.850236
OAK003B	SUT008	Chimp.REF	145.72	4.08309	35.689	3295	0.85428
OAK003B	SUT009	Chimp.REF	158.474	0.920424	172.175	81607	0.841526
OAK003B	I9134_noUDG	Chimp.REF	153.656	0.891929	172.273	89141	0.846344
OAK003B	baa001	Chimp.REF	157.707	0.654233	241.057	195196	0.842293
OAK003B	I9133_noUDG	Chimp.REF	159.924	0.731928	218.497	144606	0.840076
OAK003B	bab001	Chimp.REF	157.913	0.778646	202.805	124913	0.842087
OAK003B	I9028	Chimp.REF	159.881	0.788804	202.687	115608	0.840119
OAK003B	cha001	Chimp.REF	145.075	1.12879	128.522	51154	0.854925
OAK003B	ela001	Chimp.REF	143.794	0.65333	220.095	215590	0.856206
OAK003B	mfo001	Chimp.REF	144.348	0.626028	230.578	214546	0.855652
OAK003B	new001	Chimp.REF	144.093	0.646036	223.042	215277	0.855907
OAK003B	Zambia_LSA	Chimp.REF	152.075	1.6086	94.539	22363	0.847925
OAK003B	Tanzania_Kisese_LSA	Chimp.REF	146.275	0.650184	224.975	191338	0.853725
OAK003B	I4427	Chimp.REF	149.546	1.08723	137.548	52205	0.850454
OAK003B	I4421	Chimp.REF	148.368	1.15681	128.257	47060	0.851632
OAK003B	I4422	Chimp.REF	150.629	2.21817	67.907	10206	0.849371
OAK003B	I4468	Chimp.REF	149.742	1.34064	111.694	32541	0.850258
OAK003B	I19528	Chimp.REF	148.865	1.16672	127.593	40033	0.851135
OAK003B	I19529	Chimp.REF	149.082	2.50271	59.568	8934	0.850918
OAK003B	I2967	Chimp.REF	151.073	1.96799	76.765	14450	0.848927
OAK003B	I4426	Chimp.REF	148.552	0.63848	232.665	193829	0.851448
OAK003B	I10871	Chimp.REF	143.063	0.625332	228.779	209148	0.856937
OAK003B	I10872	Chimp.REF	143.273	0.63907	224.19	198585	0.856727
OAK003B	I10873	Chimp.REF	143.233	0.627997	228.08	206748	0.856767
OAK003B	I10874	Chimp.REF	142.903	0.636434	224.537	204514	0.857097
OAK003B	KPL001	Chimp.REF	145.528	0.739468	196.801	128173	0.854472
OAK003B	I8808	Chimp.REF	146.61	0.720485	203.488	154465	0.85339
OAK003B	NYA003	Chimp.REF	141.096	3.48986	40.43	4466	0.858904
OAK003B	NYA002	Chimp.REF	146.103	1.39387	104.819	27645	0.853897
OAK003C	OAK003B	Chimp.REF	165.159	1.08981	151.548	65166	0.834841
OAK003C	OAK004	Chimp.REF	142.857	29.8929	4.779	55	0.857143
OAK003C	OAK006	Chimp.REF	151.841	3.58334	42.374	4114	0.848159
OAK003C	OAK007	Chimp.REF	161.858	0.879288	184.078	93896	0.838142
OAK003C	OAK008	Chimp.REF	159.635	1.87078	85.331	15675	0.840365
OAK003C	OAK009	Chimp.REF	175.52	18.1128	9.69	173	0.82448
OAK003C	OAK010	Chimp.REF	156.093	2.32148	67.239	8999	0.843907
OAK003C	OAK011	Chimp.REF	194.656	24.7698	7.859	107	0.805344
OAK003C	OAK012	Chimp.REF	162.943	1.05724	154.121	61606	0.837057
OAK003C	OAK013	Chimp.REF	165.649	1.02446	161.695	81771	0.834351
OAK003C	OAK014	Chimp.REF	164.602	2.48373	66.272	8442	0.835398
OAK003C	OAK015	Chimp.REF	133.969	7.87422	17.014	829	0.866031
OAK003C	SUT001	Chimp.REF	150.631	1.99737	75.415	13062	0.849369
OAK003C	SUT002	Chimp.REF	156.561	7.90628	19.802	900	0.843439
OAK003C	SUT003	Chimp.REF	158.281	0.810181	195.365	109615	0.841719
OAK003C	SUT004	Chimp.REF	150.635	1.08994	138.205	57005	0.849365
OAK003C	SUT005	Chimp.REF	157.052	3.83977	40.901	3754	0.842948
OAK003C	SUT006	Chimp.REF	157.657	0.96938	162.637	69388	0.842343
OAK003C	SUT007	Chimp.REF	151.215	4.54649	33.26	2473	0.848785
OAK003C	SUT008	Chimp.REF	144.6	5.19924	27.812	1917	0.8554
OAK003C	SUT009	Chimp.REF	156.631	1.10934	141.193	48729	0.843369
OAK003C	I9134_noUDG	Chimp.REF	152.963	1.15806	132.086	49706	0.847037
OAK003C	baa001	Chimp.REF	158.638	0.813208	195.076	109192	0.841362
OAK003C	I9133_noUDG	Chimp.REF	159.751	0.927565	172.226	81297	0.840249
OAK003C	bab001	Chimp.REF	157.185	0.924596	170.004	70410	0.842815
OAK003C	I9028	Chimp.REF	159.614	0.996816	160.124	64810	0.840386
OAK003C	cha001	Chimp.REF	144.855	1.38729	104.416	28574	0.855145
OAK003C	ela001	Chimp.REF	144.622	0.78048	185.298	120384	0.855378
OAK003C	mfo001	Chimp.REF	145.763	0.779763	186.933	119754	0.854237
OAK003C	new001	Chimp.REF	145.095	0.802157	180.881	120287	0.854905
OAK003C	Zambia_LSA	Chimp.REF	147.082	1.94827	75.494	13951	0.852918
OAK003C	Tanzania_Kisese_LSA	Chimp.REF	146.343	0.798676	183.233	110269	0.853657
OAK003C	I4427	Chimp.REF	149.273	1.24689	119.716	31351	0.850727
OAK003C	I4421	Chimp.REF	148.762	1.42918	104.089	29012	0.851238
OAK003C	I4422	Chimp.REF	151.082	2.75541	54.831	6609	0.848918
OAK003C	I4468	Chimp.REF	145.858	1.64357	88.745	19340	0.854142
OAK003C	I19528	Chimp.REF	148.358	1.44252	102.847	26001	0.851642
OAK003C	I19529	Chimp.REF	154.688	2.99419	51.663	5873	0.845313
OAK003C	I2967	Chimp.REF	149.52	2.50497	59.689	8746	0.85048
OAK003C	I4426	Chimp.REF	148.999	0.795547	187.291	111252	0.851001
OAK003C	I10871	Chimp.REF	144.162	0.77399	186.258	117378	0.855838
OAK003C	I10872	Chimp.REF	143.965	0.756626	190.272	113576	0.856035
OAK003C	I10873	Chimp.REF	143.296	0.769676	186.177	116765	0.856704
OAK003C	I10874	Chimp.REF	144.012	0.742886	193.855	115512	0.855988
OAK003C	KPL001	Chimp.REF	146.029	0.904529	161.442	76895	0.853971
OAK003C	I8808	Chimp.REF	146.493	0.863022	169.744	92141	0.853507
OAK003C	NYA003	Chimp.REF	139.68	4.25994	32.789	2775	0.86032
OAK003C	NYA002	Chimp.REF	145.256	1.73664	83.642	17040	0.854744
OAK004	OAK003B	Chimp.REF	166.667	28.1583	5.919	74	0.833333
OAK004	OAK003C	Chimp.REF	142.857	29.8929	4.779	55	0.857143
OAK004	OAK006	Chimp.REF	100	73.7028	1.357	3	0.9
OAK004	OAK007	Chimp.REF	160.784	22.883	7.026	112	0.839216
OAK004	OAK008	Chimp.REF	150.943	51.1225	2.953	25	0.849057
OAK004	OAK010	Chimp.REF	238.095	95.2381	2.5	8	0.761905
OAK004	OAK012	Chimp.REF	171.598	28.4829	6.025	74	0.828402
OAK004	OAK013	Chimp.REF	128.319	22.2326	5.772	96	0.871681
OAK004	OAK014	Chimp.REF	178.571	70.42	2.536	13	0.821429
OAK004	SUT001	Chimp.REF	269.231	88.712	3.035	11	0.730769
OAK004	SUT002	Chimp.REF	142.857	155.036	0.921	2	0.857143
OAK004	SUT003	Chimp.REF	151.724	20.875	7.268	129	0.848276
OAK004	SUT004	Chimp.REF	121.212	28.2065	4.297	54	0.878788
OAK004	SUT005	Chimp.REF	400	210.159	1.903	3	0.6
OAK004	SUT006	Chimp.REF	125	24.2023	5.165	77	0.875
OAK004	SUT009	Chimp.REF	166.667	30.8041	5.411	60	0.833333
OAK004	I9134_noUDG	Chimp.REF	136.364	31.6054	4.315	57	0.863636
OAK004	baa001	Chimp.REF	144.295	20.7179	6.965	129	0.855705
OAK004	I9133_noUDG	Chimp.REF	143.519	25.0206	5.736	92	0.856481
OAK004	bab001	Chimp.REF	137.363	25.6185	5.362	85	0.862637
OAK004	I9028	Chimp.REF	140.351	25.9442	5.41	68	0.859649
OAK004	cha001	Chimp.REF	121.622	39.3888	3.088	36	0.878378
OAK004	ela001	Chimp.REF	161.074	21.5872	7.462	132	0.838926
OAK004	mfo001	Chimp.REF	174.497	22.4755	7.764	131	0.825503
OAK004	new001	Chimp.REF	161.074	21.4788	7.499	124	0.838926
OAK004	Zambia_LSA	Chimp.REF	190.476	90.0266	2.116	9	0.809524
OAK004	Tanzania_Kisese_LSA	Chimp.REF	169.811	23.2477	7.304	117	0.830189
OAK004	I4427	Chimp.REF	141.026	40.1845	3.509	25	0.858974
OAK004	I4421	Chimp.REF	152.778	44.2713	3.451	27	0.847222
OAK004	I4422	Chimp.REF	166.667	90.3877	1.844	5	0.833333
OAK004	I4468	Chimp.REF	171.875	48.5634	3.539	24	0.828125
OAK004	I19528	Chimp.REF	103.448	39.8424	2.596	16	0.896552
OAK004	I19529	Chimp.REF	214.286	113.804	1.883	8	0.785714
OAK004	I2967	Chimp.REF	52.6316	52.6316	1	8	0.947368
OAK004	I4426	Chimp.REF	157.706	21.9758	7.176	122	0.842294
OAK004	I10871	Chimp.REF	182.432	22.3585	8.159	130	0.817568
OAK004	I10872	Chimp.REF	179.577	22.8304	7.866	117	0.820423
OAK004	I10873	Chimp.REF	178.082	23.0927	7.712	127	0.821918
OAK004	I10874	Chimp.REF	135.417	20.4937	6.608	137	0.864583
OAK004	KPL001	Chimp.REF	155.914	26.3558	5.916	70	0.844086
OAK004	I8808	Chimp.REF	152.466	25.3481	6.015	99	0.847534
OAK004	NYA003	Chimp.REF	111.111	111.111	1	2	0.888889
OAK004	NYA002	Chimp.REF	200	64.0513	3.122	20	0.8
OAK006	OAK003B	Chimp.REF	162.505	2.82814	57.46	6486	0.837495
OAK006	OAK003C	Chimp.REF	151.841	3.58334	42.374	4114	0.848159
OAK006	OAK004	Chimp.REF	100	73.7028	1.357	3	0.9
OAK006	OAK007	Chimp.REF	159.266	2.45999	64.742	9102	0.840734
OAK006	OAK008	Chimp.REF	154.135	5.68356	27.12	1598	0.845865
OAK006	OAK009	Chimp.REF	222.222	63.3927	3.505	18	0.777778
OAK006	OAK010	Chimp.REF	160.153	7.48245	21.404	891	0.839847
OAK006	OAK011	Chimp.REF	117.647	52.8225	2.227	13	0.882353
OAK006	OAK012	Chimp.REF	157.911	2.99499	52.725	5972	0.842089
OAK006	OAK013	Chimp.REF	165.12	2.7362	60.346	8009	0.83488
OAK006	OAK014	Chimp.REF	149.013	7.72295	19.295	819	0.850987
OAK006	OAK015	Chimp.REF	130.435	26.7508	4.876	76	0.869565
OAK006	SUT001	Chimp.REF	156.5	6.78851	23.054	1243	0.8435
OAK006	SUT002	Chimp.REF	201.97	28.6005	7.062	93	0.79803
OAK006	SUT003	Chimp.REF	158.09	2.22692	70.99	10597	0.84191
OAK006	SUT004	Chimp.REF	147.729	3.12419	47.286	5369	0.852271
OAK006	SUT005	Chimp.REF	174.801	12.5954	13.878	385	0.825199
OAK006	SUT006	Chimp.REF	159.193	2.97552	53.501	6587	0.840807
OAK006	SUT007	Chimp.REF	170.178	14.9668	11.37	279	0.829822
OAK006	SUT008	Chimp.REF	170.316	18.4846	9.214	184	0.829684
OAK006	SUT009	Chimp.REF	159.349	3.38071	47.135	4600	0.840651
OAK006	I9134_noUDG	Chimp.REF	155.42	3.51011	44.278	4823	0.84458
OAK006	baa001	Chimp.REF	159.188	2.34185	67.975	10544	0.840812
OAK006	I9133_noUDG	Chimp.REF	159.561	2.79912	57.004	7858	0.840439
OAK006	bab001	Chimp.REF	160.995	2.78421	57.824	6834	0.839005
OAK006	I9028	Chimp.REF	156.505	2.80832	55.729	6273	0.843495
OAK006	cha001	Chimp.REF	146.029	4.45363	32.789	2725	0.853971
OAK006	ela001	Chimp.REF	149.676	2.30657	64.891	11509	0.850324
OAK006	mfo001	Chimp.REF	149.714	2.2373	66.918	11472	0.850286
OAK006	new001	Chimp.REF	150.086	2.27216	66.055	11440	0.849914
OAK006	Zambia_LSA	Chimp.REF	146.007	6.24667	23.374	1306	0.853993
OAK006	Tanzania_Kisese_LSA	Chimp.REF	149.589	2.33695	64.01	10470	0.850411
OAK006	I4427	Chimp.REF	146.879	4.40318	33.357	2990	0.853121
OAK006	I4421	Chimp.REF	147.832	4.39601	33.629	2734	0.852168
OAK006	I4422	Chimp.REF	147.606	9.01542	16.373	613	0.852394
OAK006	I4468	Chimp.REF	156.347	5.73751	27.25	1834	0.843653
OAK006	I19528	Chimp.REF	151.52	4.66557	32.476	2445	0.84848
OAK006	I19529	Chimp.REF	165.308	9.77865	16.905	569	0.834692
OAK006	I2967	Chimp.REF	150.522	7.80705	19.28	812	0.849478
OAK006	I4426	Chimp.REF	149.662	2.37081	63.127	10571	0.850338
OAK006	I10871	Chimp.REF	148.698	2.27257	65.432	11169	0.851302
OAK006	I10872	Chimp.REF	149.765	2.29268	65.323	10777	0.850235
OAK006	I10873	Chimp.REF	146.152	2.27885	64.134	11085	0.853848
OAK006	I10874	Chimp.REF	147.001	2.27476	64.623	11080	0.852999
OAK006	KPL001	Chimp.REF	153.815	2.86609	53.667	7196	0.846185
OAK006	I8808	Chimp.REF	150.086	2.67985	56.005	8748	0.849914
OAK006	NYA003	Chimp.REF	127.219	13.4598	9.452	265	0.872781
OAK006	NYA002	Chimp.REF	150.264	5.59891	26.838	1637	0.849736
OAK007	OAK003B	Chimp.REF	161.606	0.706035	228.892	161302	0.838394
OAK007	OAK003C	Chimp.REF	161.858	0.879288	184.078	93896	0.838142
OAK007	OAK004	Chimp.REF	160.784	22.883	7.026	112	0.839216
OAK007	OAK006	Chimp.REF	159.266	2.45999	64.742	9102	0.840734
OAK007	OAK008	Chimp.REF	158.406	1.22618	129.186	34880	0.841594
OAK007	OAK009	Chimp.REF	171.24	12.4517	13.752	378	0.82876
OAK007	OAK010	Chimp.REF	158.956	1.62689	97.705	19964	0.841044
OAK007	OAK011	Chimp.REF	163.303	15.917	10.26	234	0.836697
OAK007	OAK012	Chimp.REF	162.115	0.738067	219.648	150038	0.837885
OAK007	OAK013	Chimp.REF	161.36	0.696549	231.656	207012	0.83864
OAK007	OAK014	Chimp.REF	160.094	1.65323	96.837	18839	0.839906
OAK007	OAK015	Chimp.REF	144.987	5.47002	26.506	1828	0.855013
OAK007	SUT001	Chimp.REF	153.765	1.36573	112.588	31780	0.846235
OAK007	SUT002	Chimp.REF	154.083	5.26031	29.292	1972	0.845917
OAK007	SUT003	Chimp.REF	160.219	0.613362	261.214	297326	0.839781
OAK007	SUT004	Chimp.REF	151.994	0.823443	184.584	141696	0.848006
OAK007	SUT005	Chimp.REF	155.239	2.48944	62.359	8348	0.844761
OAK007	SUT006	Chimp.REF	160.519	0.747132	214.847	172346	0.839481
OAK007	SUT007	Chimp.REF	154.944	2.95818	52.378	6171	0.845056
OAK007	SUT008	Chimp.REF	145.326	3.48445	41.707	4835	0.854674
OAK007	SUT009	Chimp.REF	159.827	0.81689	195.653	121156	0.840173
OAK007	I9134_noUDG	Chimp.REF	153.744	0.749925	205.013	135202	0.846256
OAK007	baa001	Chimp.REF	159.496	0.592508	269.189	299013	0.840504
OAK007	I9133_noUDG	Chimp.REF	162.375	0.666833	243.502	219844	0.837625
OAK007	bab001	Chimp.REF	159.159	0.683978	232.695	189362	0.840841
OAK007	I9028	Chimp.REF	161.394	0.713779	226.112	174298	0.838606
OAK007	cha001	Chimp.REF	144.851	0.907338	159.644	77938	0.855149
OAK007	ela001	Chimp.REF	144.578	0.595437	242.81	331162	0.855422
OAK007	mfo001	Chimp.REF	145.233	0.596031	243.667	328930	0.854767
OAK007	new001	Chimp.REF	144.764	0.597882	242.128	330788	0.855236
OAK007	Zambia_LSA	Chimp.REF	150.293	1.34975	111.349	31850	0.849707
OAK007	Tanzania_Kisese_LSA	Chimp.REF	147.506	0.595007	247.907	289509	0.852494
OAK007	I4427	Chimp.REF	148.873	0.936975	158.887	76656	0.851127
OAK007	I4421	Chimp.REF	150.239	0.974418	154.183	68467	0.849761
OAK007	I4422	Chimp.REF	149.741	1.88583	79.403	14311	0.850259
OAK007	I4468	Chimp.REF	149.871	1.13465	132.086	47818	0.850129
OAK007	I19528	Chimp.REF	149.062	1.02725	145.108	57662	0.850938
OAK007	I19529	Chimp.REF	146.221	2.11679	69.077	12631	0.853779
OAK007	I2967	Chimp.REF	152.555	1.59917	95.396	21468	0.847445
OAK007	I4426	Chimp.REF	148.564	0.581745	255.376	296515	0.851436
OAK007	I10871	Chimp.REF	143.708	0.565201	254.259	320800	0.856292
OAK007	I10872	Chimp.REF	144.201	0.586356	245.928	302332	0.855799
OAK007	I10873	Chimp.REF	143.324	0.579549	247.303	317802	0.856676
OAK007	I10874	Chimp.REF	143.568	0.600057	239.257	313621	0.856432
OAK007	KPL001	Chimp.REF	146.944	0.670945	219.01	189271	0.853056
OAK007	I8808	Chimp.REF	147.088	0.664898	221.219	228850	0.852912
OAK007	NYA003	Chimp.REF	142.104	3.01194	47.18	6270	0.857896
OAK007	NYA002	Chimp.REF	144.192	1.19576	120.586	40485	0.855808
OAK008	OAK003B	Chimp.REF	162.494	1.50736	107.801	25080	0.837506
OAK008	OAK003C	Chimp.REF	159.635	1.87078	85.331	15675	0.840365
OAK008	OAK004	Chimp.REF	150.943	51.1225	2.953	25	0.849057
OAK008	OAK006	Chimp.REF	154.135	5.68356	27.12	1598	0.845865
OAK008	OAK007	Chimp.REF	158.406	1.22618	129.186	34880	0.841594
OAK008	OAK009	Chimp.REF	156.566	25.3236	6.183	84	0.843434
OAK008	OAK010	Chimp.REF	155.164	3.64126	42.613	3511	0.844836
OAK008	OAK011	Chimp.REF	161.017	34.9639	4.605	43	0.838983
OAK008	OAK012	Chimp.REF	161.559	1.60011	100.967	23286	0.838441
OAK008	OAK013	Chimp.REF	163.279	1.3234	123.378	30636	0.836721
OAK008	OAK014	Chimp.REF	152.517	3.73249	40.862	3297	0.847483
OAK008	OAK015	Chimp.REF	150.442	13.7262	10.96	306	0.849558
OAK008	SUT001	Chimp.REF	151.564	3.25766	46.525	4835	0.848436
OAK008	SUT002	Chimp.REF	148.551	12.1786	12.198	335	0.851449
OAK008	SUT003	Chimp.REF	158.659	1.1706	135.535	40058	0.841341
OAK008	SUT004	Chimp.REF	149.149	1.64038	90.924	21306	0.850851
OAK008	SUT005	Chimp.REF	156.818	6.08704	25.763	1412	0.843182
OAK008	SUT006	Chimp.REF	157.49	1.49161	105.584	25820	0.84251
OAK008	SUT007	Chimp.REF	147.811	6.96472	21.223	879	0.852189
OAK008	SUT008	Chimp.REF	150.932	9.07193	16.637	734	0.849068
OAK008	SUT009	Chimp.REF	156.478	1.69084	92.545	18140	0.843522
OAK008	I9134_noUDG	Chimp.REF	152.51	1.7367	87.816	18580	0.84749
OAK008	baa001	Chimp.REF	155.758	1.16637	133.54	40099	0.844242
OAK008	I9133_noUDG	Chimp.REF	158.497	1.33799	118.459	30295	0.841503
OAK008	bab001	Chimp.REF	156.945	1.40509	111.697	26123	0.843055
OAK008	I9028	Chimp.REF	156.083	1.43419	108.83	23913	0.843917
OAK008	cha001	Chimp.REF	142.403	2.27597	62.568	10695	0.857597
OAK008	ela001	Chimp.REF	143.627	1.14253	125.71	44220	0.856373
OAK008	mfo001	Chimp.REF	142.974	1.08598	131.655	43842	0.857026
OAK008	new001	Chimp.REF	143.971	1.13132	127.259	44189	0.856029
OAK008	Zambia_LSA	Chimp.REF	148.021	2.98384	49.608	5470	0.851979
OAK008	Tanzania_Kisese_LSA	Chimp.REF	145.697	1.19686	121.733	40601	0.854303
OAK008	I4427	Chimp.REF	146.242	2.06361	70.867	11755	0.853758
OAK008	I4421	Chimp.REF	147.057	2.12641	69.157	10897	0.852943
OAK008	I4422	Chimp.REF	139.422	4.29897	32.431	2445	0.860578
OAK008	I4468	Chimp.REF	146.584	2.739	53.517	7324	0.853416
OAK008	I19528	Chimp.REF	148.133	2.30615	64.234	9695	0.851867
OAK008	I19529	Chimp.REF	144.823	4.69982	30.815	2218	0.855177
OAK008	I2967	Chimp.REF	147.374	3.89181	37.868	3317	0.852626
OAK008	I4426	Chimp.REF	146.066	1.12254	130.121	40654	0.853934
OAK008	I10871	Chimp.REF	143.686	1.13059	127.089	42841	0.856314
OAK008	I10872	Chimp.REF	141.655	1.13651	124.641	41601	0.858345
OAK008	I10873	Chimp.REF	142.066	1.14219	124.381	42489	0.857934
OAK008	I10874	Chimp.REF	142.917	1.08804	131.352	42231	0.857083
OAK008	KPL001	Chimp.REF	144.585	1.36706	105.763	28609	0.855415
OAK008	I8808	Chimp.REF	145.9	1.28424	113.608	34325	0.8541
OAK008	NYA003	Chimp.REF	128.684	6.25903	20.56	1093	0.871316
OAK008	NYA002	Chimp.REF	141.31	2.84374	49.691	6401	0.85869
OAK009	OAK003B	Chimp.REF	169.054	14.7423	11.467	285	0.830946
OAK009	OAK003C	Chimp.REF	175.52	18.1128	9.69	173	0.82448
OAK009	OAK006	Chimp.REF	222.222	63.3927	3.505	18	0.777778
OAK009	OAK007	Chimp.REF	171.24	12.4517	13.752	378	0.82876
OAK009	OAK008	Chimp.REF	156.566	25.3236	6.183	84	0.843434
OAK009	OAK010	Chimp.REF	121.212	31.7728	3.815	34	0.878788
OAK009	OAK012	Chimp.REF	184.466	15.6251	11.806	233	0.815534
OAK009	OAK013	Chimp.REF	171.117	13.7601	12.436	351	0.828883
OAK009	OAK014	Chimp.REF	193.878	41.6761	4.652	47	0.806122
OAK009	OAK015	Chimp.REF	125	125	1	5	0.875
OAK009	SUT001	Chimp.REF	140.351	30.1821	4.65	48	0.859649
OAK009	SUT002	Chimp.REF	0	0	#NAME?	3	1
OAK009	SUT003	Chimp.REF	165.029	11.5559	14.281	431	0.834971
OAK009	SUT004	Chimp.REF	193.939	18.2659	10.618	231	0.806061
OAK009	SUT005	Chimp.REF	200	71.5584	2.795	17	0.8
OAK009	SUT006	Chimp.REF	189.815	15.1529	12.527	273	0.810185
OAK009	SUT007	Chimp.REF	181.818	88.3626	2.058	8	0.818182
OAK009	SUT008	Chimp.REF	95.2381	65.6383	1.451	11	0.904762
OAK009	SUT009	Chimp.REF	177.419	17.0036	10.434	216	0.822581
OAK009	I9134_noUDG	Chimp.REF	172.494	18.3952	9.377	183	0.827506
OAK009	baa001	Chimp.REF	151.603	11.035	13.738	428	0.848397
OAK009	I9133_noUDG	Chimp.REF	159.061	13.1698	12.078	320	0.840939
OAK009	bab001	Chimp.REF	172.205	14.5491	11.836	282	0.827795
OAK009	I9028	Chimp.REF	174.4	15.1922	11.48	252	0.8256
OAK009	cha001	Chimp.REF	137.5	23.1711	5.934	92	0.8625
OAK009	ela001	Chimp.REF	164.237	10.7777	15.239	465	0.835763
OAK009	mfo001	Chimp.REF	178.189	11.7141	15.211	464	0.821811
OAK009	new001	Chimp.REF	160.506	11.2257	14.298	456	0.839494
OAK009	Zambia_LSA	Chimp.REF	164.062	32.8799	4.99	54	0.835938
OAK009	Tanzania_Kisese_LSA	Chimp.REF	169.634	12.2556	13.841	419	0.830366
OAK009	I4427	Chimp.REF	168.919	21.5567	7.836	138	0.831081
OAK009	I4421	Chimp.REF	191.489	22.9033	8.361	125	0.808511
OAK009	I4422	Chimp.REF	219.178	49.6384	4.415	36	0.780822
OAK009	I4468	Chimp.REF	209.424	30.0371	6.972	75	0.790576
OAK009	I19528	Chimp.REF	184.739	24.3238	7.595	101	0.815261
OAK009	I19529	Chimp.REF	163.636	50.8106	3.221	25	0.836364
OAK009	I2967	Chimp.REF	130.435	42.4129	3.075	28	0.869565
OAK009	I4426	Chimp.REF	156.883	11.6056	13.518	423	0.843117
OAK009	I10871	Chimp.REF	166.503	11.4327	14.564	448	0.833497
OAK009	I10872	Chimp.REF	165.65	11.7226	14.131	410	0.83435
OAK009	I10873	Chimp.REF	158.153	11.3786	13.899	454	0.841847
OAK009	I10874	Chimp.REF	165.839	11.6112	14.283	432	0.834161
OAK009	KPL001	Chimp.REF	170.029	14.2061	11.969	306	0.829971
OAK009	I8808	Chimp.REF	176.471	13.554	13.02	385	0.823529
OAK009	NYA003	Chimp.REF	147.059	63.5697	2.313	10	0.852941
OAK009	NYA002	Chimp.REF	157.895	31.8638	4.955	59	0.842105
OAK010	OAK003B	Chimp.REF	161.072	1.94571	82.783	14289	0.838928
OAK010	OAK003C	Chimp.REF	156.093	2.32148	67.239	8999	0.843907
OAK010	OAK004	Chimp.REF	238.095	95.2381	2.5	8	0.761905
OAK010	OAK006	Chimp.REF	160.153	7.48245	21.404	891	0.839847
OAK010	OAK007	Chimp.REF	158.956	1.62689	97.705	19964	0.841044
OAK010	OAK008	Chimp.REF	155.164	3.64126	42.613	3511	0.844836
OAK010	OAK009	Chimp.REF	121.212	31.7728	3.815	34	0.878788
OAK010	OAK011	Chimp.REF	173.913	47.273	3.679	28	0.826087
OAK010	OAK012	Chimp.REF	162.49	2.04797	79.342	13276	0.83751
OAK010	OAK013	Chimp.REF	162.411	1.77806	91.342	17597	0.837589
OAK010	OAK014	Chimp.REF	156.666	5.00757	31.286	1879	0.843334
OAK010	OAK015	Chimp.REF	138.425	16.8917	8.195	195	0.861575
OAK010	SUT001	Chimp.REF	148.158	4.2644	34.743	2770	0.851842
OAK010	SUT002	Chimp.REF	136.929	15.5052	8.831	191	0.863071
OAK010	SUT003	Chimp.REF	156.254	1.55798	100.293	23217	0.843746
OAK010	SUT004	Chimp.REF	151.138	2.33626	64.692	12012	0.848862
OAK010	SUT005	Chimp.REF	155.466	7.83469	19.843	769	0.844534
OAK010	SUT006	Chimp.REF	154.224	1.87707	82.162	14695	0.845776
OAK010	SUT007	Chimp.REF	138.785	9.71848	14.28	532	0.861215
OAK010	SUT008	Chimp.REF	133.909	11.2133	11.942	402	0.866091
OAK010	SUT009	Chimp.REF	153.636	2.32645	66.039	10385	0.846364
OAK010	I9134_noUDG	Chimp.REF	153.783	2.34883	65.472	10606	0.846217
OAK010	baa001	Chimp.REF	157.43	1.58371	99.405	23076	0.84257
OAK010	I9133_noUDG	Chimp.REF	157.365	1.74997	89.924	17241	0.842635
OAK010	bab001	Chimp.REF	156.34	1.82721	85.562	14925	0.84366
OAK010	I9028	Chimp.REF	156.046	1.92255	81.166	13788	0.843954
OAK010	cha001	Chimp.REF	142.73	2.91858	48.904	6080	0.85727
OAK010	ela001	Chimp.REF	142.327	1.47778	96.312	25318	0.857673
OAK010	mfo001	Chimp.REF	142.567	1.5152	94.091	25402	0.857433
OAK010	new001	Chimp.REF	145.496	1.49131	97.563	25262	0.854504
OAK010	Zambia_LSA	Chimp.REF	149.314	4.04892	36.878	2976	0.850686
OAK010	Tanzania_Kisese_LSA	Chimp.REF	144.306	1.5776	91.472	23323	0.855694
OAK010	I4427	Chimp.REF	148.028	2.80801	52.716	6658	0.851972
OAK010	I4421	Chimp.REF	142.23	2.92371	48.647	6180	0.85777
OAK010	I4422	Chimp.REF	150.708	6.0771	24.799	1370	0.849292
OAK010	I4468	Chimp.REF	146.18	3.64782	40.073	4079	0.85382
OAK010	I19528	Chimp.REF	149.664	2.99334	49.999	5530	0.850336
OAK010	I19529	Chimp.REF	145.347	6.21348	23.392	1269	0.854653
OAK010	I2967	Chimp.REF	142.672	5.10485	27.948	1803	0.857328
OAK010	I4426	Chimp.REF	146.588	1.53746	95.344	23508	0.853412
OAK010	I10871	Chimp.REF	142.81	1.47327	96.934	24717	0.85719
OAK010	I10872	Chimp.REF	143.142	1.51988	94.18	24079	0.856858
OAK010	I10873	Chimp.REF	142.989	1.52856	93.545	24584	0.857011
OAK010	I10874	Chimp.REF	142.317	1.5404	92.389	24422	0.857683
OAK010	KPL001	Chimp.REF	143.512	1.89971	75.544	16461	0.856488
OAK010	I8808	Chimp.REF	146.481	1.75667	83.386	19531	0.853519
OAK010	NYA003	Chimp.REF	134.655	9.17253	14.68	585	0.865345
OAK010	NYA002	Chimp.REF	149.627	3.85256	38.838	3707	0.850373
OAK011	OAK003B	Chimp.REF	154.43	18.3682	8.408	174	0.84557
OAK011	OAK003C	Chimp.REF	194.656	24.7698	7.859	107	0.805344
OAK011	OAK006	Chimp.REF	117.647	52.8225	2.227	13	0.882353
OAK011	OAK007	Chimp.REF	163.303	15.917	10.26	234	0.836697
OAK011	OAK008	Chimp.REF	161.017	34.9639	4.605	43	0.838983
OAK011	OAK010	Chimp.REF	173.913	47.273	3.679	28	0.826087
OAK011	OAK012	Chimp.REF	174.515	20.0278	8.714	155	0.825485
OAK011	OAK013	Chimp.REF	164.583	16.1025	10.221	190	0.835417
OAK011	OAK014	Chimp.REF	281.25	56.9369	4.94	26	0.71875
OAK011	OAK015	Chimp.REF	0	0	#NAME?	2	1
OAK011	SUT001	Chimp.REF	133.333	35.9053	3.713	34	0.866667
OAK011	SUT003	Chimp.REF	161.13	15.263	10.557	258	0.83887
OAK011	SUT004	Chimp.REF	175.439	22.3763	7.84	121	0.824561
OAK011	SUT005	Chimp.REF	166.667	93.0727	1.791	11	0.833333
OAK011	SUT006	Chimp.REF	161.376	19.4372	8.302	156	0.838624
OAK011	SUT007	Chimp.REF	90.9091	90.9091	1	6	0.909091
OAK011	SUT008	Chimp.REF	400	163.299	2.449	5	0.6
OAK011	SUT009	Chimp.REF	151.203	20.8087	7.266	124	0.848797
OAK011	I9134_noUDG	Chimp.REF	171.533	22.9759	7.466	122	0.828467
OAK011	baa001	Chimp.REF	164.204	14.6411	11.215	267	0.835796
OAK011	I9133_noUDG	Chimp.REF	155.172	17.0898	9.08	196	0.844828
OAK011	bab001	Chimp.REF	155.941	18.6568	8.358	164	0.844059
OAK011	I9028	Chimp.REF	145.658	18.6082	7.828	154	0.854342
OAK011	cha001	Chimp.REF	148.936	30.0496	4.956	66	0.851064
OAK011	ela001	Chimp.REF	174.056	15.7222	11.071	283	0.825944
OAK011	mfo001	Chimp.REF	171.617	15.4927	11.077	271	0.828383
OAK011	new001	Chimp.REF	177.34	16.1795	10.961	277	0.82266
OAK011	Zambia_LSA	Chimp.REF	234.568	47.2099	4.969	39	0.765432
OAK011	Tanzania_Kisese_LSA	Chimp.REF	158.261	15.5921	10.15	250	0.841739
OAK011	I4427	Chimp.REF	195.946	31.9552	6.132	56	0.804054
OAK011	I4421	Chimp.REF	160.714	27.5596	5.832	70	0.839286
OAK011	I4422	Chimp.REF	187.5	70.1022	2.675	12	0.8125
OAK011	I4468	Chimp.REF	150.442	33.1799	4.534	48	0.849558
OAK011	I19528	Chimp.REF	112.782	25.4282	4.435	50	0.887218
OAK011	I19529	Chimp.REF	80	49.5614	1.614	10	0.92
OAK011	I2967	Chimp.REF	130.435	50.7629	2.569	22	0.869565
OAK011	I4426	Chimp.REF	167.808	15.4939	10.831	250	0.832192
OAK011	I10871	Chimp.REF	147.351	14.9919	9.829	253	0.852649
OAK011	I10872	Chimp.REF	156.627	15.4565	10.133	263	0.843373
OAK011	I10873	Chimp.REF	159.468	15.1556	10.522	270	0.840532
OAK011	I10874	Chimp.REF	165.829	15.5087	10.693	266	0.834171
OAK011	KPL001	Chimp.REF	186.321	19.082	9.764	179	0.813679
OAK011	I8808	Chimp.REF	189.691	18.1046	10.477	216	0.810309
OAK011	NYA003	Chimp.REF	250	111.803	2.236	8	0.75
OAK011	NYA002	Chimp.REF	134.831	36.793	3.665	39	0.865169
OAK012	OAK003B	Chimp.REF	163.123	0.8738	186.682	102695	0.836877
OAK012	OAK003C	Chimp.REF	162.943	1.05724	154.121	61606	0.837057
OAK012	OAK004	Chimp.REF	171.598	28.4829	6.025	74	0.828402
OAK012	OAK006	Chimp.REF	157.911	2.99499	52.725	5972	0.842089
OAK012	OAK007	Chimp.REF	162.115	0.738067	219.648	150038	0.837885
OAK012	OAK008	Chimp.REF	161.559	1.60011	100.967	23286	0.838441
OAK012	OAK009	Chimp.REF	184.466	15.6251	11.806	233	0.815534
OAK012	OAK010	Chimp.REF	162.49	2.04797	79.342	13276	0.83751
OAK012	OAK011	Chimp.REF	174.515	20.0278	8.714	155	0.825485
OAK012	OAK013	Chimp.REF	164.057	0.875077	187.477	130412	0.835943
OAK012	OAK014	Chimp.REF	162.638	1.90839	85.222	12732	0.837362
OAK012	OAK015	Chimp.REF	134.351	6.79897	19.761	1198	0.865649
OAK012	SUT001	Chimp.REF	151.708	1.62828	93.171	20078	0.848292
OAK012	SUT002	Chimp.REF	160.296	6.44814	24.859	1319	0.839704
OAK012	SUT003	Chimp.REF	159.327	0.703859	226.362	180994	0.840673
OAK012	SUT004	Chimp.REF	151.987	0.962534	157.903	89960	0.848013
OAK012	SUT005	Chimp.REF	154.779	3.26006	47.477	5409	0.845221
OAK012	SUT006	Chimp.REF	159.223	0.846165	188.17	108888	0.840777
OAK012	SUT007	Chimp.REF	149.401	3.63739	41.074	3966	0.850599
OAK012	SUT008	Chimp.REF	141.221	4.10079	34.438	3041	0.858779
OAK012	SUT009	Chimp.REF	158.366	0.919718	172.19	76719	0.841634
OAK012	I9134_noUDG	Chimp.REF	154.421	0.960838	160.715	82501	0.845579
OAK012	baa001	Chimp.REF	159.311	0.68813	231.513	181375	0.840689
OAK012	I9133_noUDG	Chimp.REF	161.305	0.765874	210.615	133701	0.838695
OAK012	bab001	Chimp.REF	158.658	0.805505	196.967	115631	0.841342
OAK012	I9028	Chimp.REF	160.47	0.82738	193.95	106238	0.83953
OAK012	cha001	Chimp.REF	145.27	1.10947	130.936	47414	0.85473
OAK012	ela001	Chimp.REF	144.415	0.666147	216.791	200348	0.855585
OAK012	mfo001	Chimp.REF	145.337	0.676536	214.825	199256	0.854663
OAK012	new001	Chimp.REF	144.952	0.691352	209.665	200278	0.855048
OAK012	Zambia_LSA	Chimp.REF	149.959	1.65564	90.575	20909	0.850041
OAK012	Tanzania_Kisese_LSA	Chimp.REF	146.788	0.696397	210.782	179084	0.853212
OAK012	I4427	Chimp.REF	149.013	1.12731	132.184	48967	0.850987
OAK012	I4421	Chimp.REF	149.67	1.19086	125.682	44522	0.85033
OAK012	I4422	Chimp.REF	150.255	2.36017	63.663	9616	0.849745
OAK012	I4468	Chimp.REF	149.7	1.40969	106.194	30544	0.8503
OAK012	I19528	Chimp.REF	149.344	1.28439	116.277	38160	0.850656
OAK012	I19529	Chimp.REF	149.263	2.54612	58.624	8337	0.850737
OAK012	I2967	Chimp.REF	150.582	2.02113	74.504	13631	0.849418
OAK012	I4426	Chimp.REF	148.63	0.692675	214.573	182122	0.85137
OAK012	I10871	Chimp.REF	144.081	0.666342	216.227	194383	0.855919
OAK012	I10872	Chimp.REF	143.908	0.666095	216.047	185786	0.856092
OAK012	I10873	Chimp.REF	143.84	0.673016	213.725	192976	0.85616
OAK012	I10874	Chimp.REF	143.866	0.685819	209.773	190929	0.856134
OAK012	KPL001	Chimp.REF	146.155	0.810441	180.34	119862	0.853845
OAK012	I8808	Chimp.REF	145.837	0.747685	195.051	144724	0.854163
OAK012	NYA003	Chimp.REF	140.07	3.60503	38.854	4023	0.85993
OAK012	NYA002	Chimp.REF	144.12	1.48804	96.852	26230	0.85588
OAK013	OAK003B	Chimp.REF	164.08	0.832436	197.108	138883	0.83592
OAK013	OAK003C	Chimp.REF	165.649	1.02446	161.695	81771	0.834351
OAK013	OAK004	Chimp.REF	128.319	22.2326	5.772	96	0.871681
OAK013	OAK006	Chimp.REF	165.12	2.7362	60.346	8009	0.83488
OAK013	OAK007	Chimp.REF	161.36	0.696549	231.656	207012	0.83864
OAK013	OAK008	Chimp.REF	163.279	1.3234	123.378	30636	0.836721
OAK013	OAK009	Chimp.REF	171.117	13.7601	12.436	351	0.828883
OAK013	OAK010	Chimp.REF	162.411	1.77806	91.342	17597	0.837589
OAK013	OAK011	Chimp.REF	164.583	16.1025	10.221	190	0.835417
OAK013	OAK012	Chimp.REF	164.057	0.875077	187.477	130412	0.835943
OAK013	OAK014	Chimp.REF	164.343	1.79763	91.422	16578	0.835657
OAK013	OAK015	Chimp.REF	146.116	5.90506	24.744	1653	0.853884
OAK013	SUT001	Chimp.REF	153.581	1.42055	108.114	27778	0.846419
OAK013	SUT002	Chimp.REF	150.726	5.53283	27.242	1790	0.849274
OAK013	SUT003	Chimp.REF	158.864	0.636318	249.661	251996	0.841136
OAK013	SUT004	Chimp.REF	150.88	0.845918	178.363	122919	0.84912
OAK013	SUT005	Chimp.REF	155.021	2.73004	56.784	7325	0.844979
OAK013	SUT006	Chimp.REF	158.889	0.75468	210.538	149545	0.841111
OAK013	SUT007	Chimp.REF	150.137	3.10526	48.349	5377	0.849863
OAK013	SUT008	Chimp.REF	147.242	3.83569	38.387	4203	0.852758
OAK013	SUT009	Chimp.REF	157.993	0.824995	191.507	105096	0.842007
OAK013	I9134_noUDG	Chimp.REF	153.331	0.846832	181.064	114085	0.846669
OAK013	baa001	Chimp.REF	159	0.630786	252.067	251655	0.841
OAK013	I9133_noUDG	Chimp.REF	160.75	0.702612	228.79	185247	0.83925
OAK013	bab001	Chimp.REF	158.113	0.732446	215.87	160152	0.841887
OAK013	I9028	Chimp.REF	159.564	0.744116	214.434	147608	0.840436
OAK013	cha001	Chimp.REF	145.642	0.992716	146.711	65782	0.854358
OAK013	ela001	Chimp.REF	144.119	0.619555	232.617	278147	0.855881
OAK013	mfo001	Chimp.REF	144.973	0.610451	237.485	276722	0.855027
OAK013	new001	Chimp.REF	144.885	0.617893	234.482	278085	0.855115
OAK013	Zambia_LSA	Chimp.REF	150.506	1.39188	108.131	27877	0.849494
OAK013	Tanzania_Kisese_LSA	Chimp.REF	147.037	0.598465	245.69	247541	0.852963
OAK013	I4427	Chimp.REF	150.503	0.958248	157.061	67016	0.849497
OAK013	I4421	Chimp.REF	149.871	1.0379	144.398	60325	0.850129
OAK013	I4422	Chimp.REF	151.048	1.94863	77.515	12785	0.848952
OAK013	I4468	Chimp.REF	149.619	1.27092	117.725	41715	0.850381
OAK013	I19528	Chimp.REF	149.873	1.1123	134.742	51179	0.850127
OAK013	I19529	Chimp.REF	147.814	2.20145	67.144	11206	0.852186
OAK013	I2967	Chimp.REF	148.675	1.73622	85.632	18652	0.851325
OAK013	I4426	Chimp.REF	148.41	0.617868	240.196	252095	0.85159
OAK013	I10871	Chimp.REF	143.664	0.606206	236.988	270583	0.856336
OAK013	I10872	Chimp.REF	143.568	0.622278	230.714	257357	0.856432
OAK013	I10873	Chimp.REF	143.613	0.613864	233.949	268031	0.856387
OAK013	I10874	Chimp.REF	143.134	0.619084	231.203	265457	0.856866
OAK013	KPL001	Chimp.REF	146.924	0.706465	207.97	164592	0.853076
OAK013	I8808	Chimp.REF	146.732	0.686156	213.847	198223	0.853268
OAK013	NYA003	Chimp.REF	139.362	3.172	43.935	5565	0.860638
OAK013	NYA002	Chimp.REF	145.642	1.26612	115.029	35368	0.854358
OAK014	OAK003B	Chimp.REF	160.502	1.90893	84.08	13441	0.839498
OAK014	OAK003C	Chimp.REF	164.602	2.48373	66.272	8442	0.835398
OAK014	OAK004	Chimp.REF	178.571	70.42	2.536	13	0.821429
OAK014	OAK006	Chimp.REF	149.013	7.72295	19.295	819	0.850987
OAK014	OAK007	Chimp.REF	160.094	1.65323	96.837	18839	0.839906
OAK014	OAK008	Chimp.REF	152.517	3.73249	40.862	3297	0.847483
OAK014	OAK009	Chimp.REF	193.878	41.6761	4.652	47	0.806122
OAK014	OAK010	Chimp.REF	156.666	5.00757	31.286	1879	0.843334
OAK014	OAK011	Chimp.REF	281.25	56.9369	4.94	26	0.71875
OAK014	OAK012	Chimp.REF	162.638	1.90839	85.222	12732	0.837362
OAK014	OAK013	Chimp.REF	164.343	1.79763	91.422	16578	0.835657
OAK014	OAK015	Chimp.REF	134.615	17.8156	7.556	168	0.865385
OAK014	SUT001	Chimp.REF	155.496	4.36918	35.589	2563	0.844504
OAK014	SUT002	Chimp.REF	164.786	18.3043	9.003	188	0.835214
OAK014	SUT003	Chimp.REF	157.681	1.54949	101.763	21882	0.842319
OAK014	SUT004	Chimp.REF	149.547	2.30049	65.006	11500	0.850453
OAK014	SUT005	Chimp.REF	142.241	8.06788	17.631	727	0.857759
OAK014	SUT006	Chimp.REF	156.429	1.93215	80.961	13964	0.843571
OAK014	SUT007	Chimp.REF	141.621	10.2548	13.81	481	0.858379
OAK014	SUT008	Chimp.REF	148.822	11.4385	13.011	388	0.851178
OAK014	SUT009	Chimp.REF	155.622	2.30638	67.475	9757	0.844378
OAK014	I9134_noUDG	Chimp.REF	150.76	2.29916	65.572	10102	0.84924
OAK014	baa001	Chimp.REF	156.352	1.53181	102.07	21930	0.843648
OAK014	I9133_noUDG	Chimp.REF	158.197	1.77236	89.258	16400	0.841803
OAK014	bab001	Chimp.REF	156.519	1.8559	84.336	14322	0.843481
OAK014	I9028	Chimp.REF	158.258	1.94934	81.185	13087	0.841742
OAK014	cha001	Chimp.REF	143.502	3.02358	47.461	5886	0.856498
OAK014	ela001	Chimp.REF	143.169	1.4901	96.08	23986	0.856831
OAK014	mfo001	Chimp.REF	142.791	1.50259	95.03	23891	0.857209
OAK014	new001	Chimp.REF	142.845	1.49369	95.632	24044	0.857155
OAK014	Zambia_LSA	Chimp.REF	146.328	4.1708	35.084	2806	0.853672
OAK014	Tanzania_Kisese_LSA	Chimp.REF	145.088	1.56514	92.7	22106	0.854912
OAK014	I4427	Chimp.REF	146.855	2.71936	54.004	6361	0.853145
OAK014	I4421	Chimp.REF	146.653	2.87365	51.034	5892	0.853347
OAK014	I4422	Chimp.REF	135.426	6.03727	22.432	1357	0.864574
OAK014	I4468	Chimp.REF	148.395	3.62554	40.931	3990	0.851605
OAK014	I19528	Chimp.REF	147.283	3.21917	45.752	5240	0.852717
OAK014	I19529	Chimp.REF	139.322	6.40553	21.75	1135	0.860678
OAK014	I2967	Chimp.REF	143.15	5.32422	26.887	1701	0.85685
OAK014	I4426	Chimp.REF	147.719	1.5761	93.724	22208	0.852281
OAK014	I10871	Chimp.REF	143.899	1.54605	93.075	23421	0.856101
OAK014	I10872	Chimp.REF	142.783	1.46583	97.408	22622	0.857217
OAK014	I10873	Chimp.REF	142.285	1.4958	95.123	23228	0.857715
OAK014	I10874	Chimp.REF	142.802	1.50566	94.844	23002	0.857198
OAK014	KPL001	Chimp.REF	145.19	1.7974	80.778	15573	0.85481
OAK014	I8808	Chimp.REF	144.231	1.80602	79.861	18530	0.855769
OAK014	NYA003	Chimp.REF	145.935	9.30204	15.688	587	0.854065
OAK014	NYA002	Chimp.REF	143.494	3.74349	38.332	3461	0.856506
OAK015	OAK003B	Chimp.REF	136.215	6.52058	20.89	1297	0.863785
OAK015	OAK003C	Chimp.REF	133.969	7.87422	17.014	829	0.866031
OAK015	OAK006	Chimp.REF	130.435	26.7508	4.876	76	0.869565
OAK015	OAK007	Chimp.REF	144.987	5.47002	26.506	1828	0.855013
OAK015	OAK008	Chimp.REF	150.442	13.7262	10.96	306	0.849558
OAK015	OAK009	Chimp.REF	125	125	1	5	0.875
OAK015	OAK010	Chimp.REF	138.425	16.8917	8.195	195	0.861575
OAK015	OAK011	Chimp.REF	0	0	#NAME?	2	1
OAK015	OAK012	Chimp.REF	134.351	6.79897	19.761	1198	0.865649
OAK015	OAK013	Chimp.REF	146.116	5.90506	24.744	1653	0.853884
OAK015	OAK014	Chimp.REF	134.615	17.8156	7.556	168	0.865385
OAK015	SUT001	Chimp.REF	185.039	16.7138	11.071	247	0.814961
OAK015	SUT002	Chimp.REF	157.895	59.9468	2.634	13	0.842105
OAK015	SUT003	Chimp.REF	147.468	5.37458	27.438	2101	0.852532
OAK015	SUT004	Chimp.REF	183.092	8.36887	21.878	1033	0.816908
OAK015	SUT005	Chimp.REF	130.435	27.6603	4.716	64	0.869565
OAK015	SUT006	Chimp.REF	135.587	6.33853	21.391	1254	0.864413
OAK015	SUT007	Chimp.REF	120.482	36.0238	3.345	46	0.879518
OAK015	SUT008	Chimp.REF	105.263	41.7523	2.521	23	0.894737
OAK015	SUT009	Chimp.REF	147.439	7.83802	18.811	908	0.852561
OAK015	I9134_noUDG	Chimp.REF	170.344	8.62577	19.748	939	0.829656
OAK015	baa001	Chimp.REF	148.058	5.35636	27.641	2166	0.851942
OAK015	I9133_noUDG	Chimp.REF	146.216	6.33705	23.073	1596	0.853784
OAK015	bab001	Chimp.REF	147.402	6.73221	21.895	1326	0.852598
OAK015	I9028	Chimp.REF	146.416	6.83381	21.425	1212	0.853584
OAK015	cha001	Chimp.REF	172.727	12.1151	14.257	480	0.827273
OAK015	ela001	Chimp.REF	165.964	5.54937	29.907	2167	0.834036
OAK015	mfo001	Chimp.REF	167.779	5.36486	31.274	2153	0.832221
OAK015	new001	Chimp.REF	167.592	5.56107	30.137	2195	0.832408
OAK015	Zambia_LSA	Chimp.REF	159.363	15.7057	10.147	209	0.840637
OAK015	Tanzania_Kisese_LSA	Chimp.REF	167.95	5.57676	30.116	1971	0.83205
OAK015	I4427	Chimp.REF	164.907	10.4346	15.804	600	0.835093
OAK015	I4421	Chimp.REF	162.304	10.7475	15.101	553	0.837696
OAK015	I4422	Chimp.REF	125.984	20.6669	6.096	115	0.874016
OAK015	I4468	Chimp.REF	145.098	12.8275	11.311	356	0.854902
OAK015	I19528	Chimp.REF	148.959	11.7358	12.693	424	0.851041
OAK015	I19529	Chimp.REF	102.041	22.1443	4.608	85	0.897959
OAK015	I2967	Chimp.REF	131.833	19.842	6.644	140	0.868167
OAK015	I4426	Chimp.REF	152.546	5.63802	27.057	2060	0.847454
OAK015	I10871	Chimp.REF	161.636	5.4447	29.687	2129	0.838364
OAK015	I10872	Chimp.REF	160.28	5.64962	28.37	2036	0.83972
OAK015	I10873	Chimp.REF	154.45	5.53255	27.917	2103	0.84555
OAK015	I10874	Chimp.REF	162.985	5.61331	29.035	2085	0.837015
OAK015	KPL001	Chimp.REF	173.07	7.45607	23.212	1372	0.82693
OAK015	I8808	Chimp.REF	169.027	6.60404	25.594	1558	0.830973
OAK015	NYA003	Chimp.REF	145.455	33.2009	4.381	47	0.854545
OAK015	NYA002	Chimp.REF	184.385	15.5673	11.844	278	0.815615
SUT001	OAK003B	Chimp.REF	153.284	1.60956	95.233	21515	0.846716
SUT001	OAK003C	Chimp.REF	150.631	1.99737	75.415	13062	0.849369
SUT001	OAK004	Chimp.REF	269.231	88.712	3.035	11	0.730769
SUT001	OAK006	Chimp.REF	156.5	6.78851	23.054	1243	0.8435
SUT001	OAK007	Chimp.REF	153.765	1.36573	112.588	31780	0.846235
SUT001	OAK008	Chimp.REF	151.564	3.25766	46.525	4835	0.848436
SUT001	OAK009	Chimp.REF	140.351	30.1821	4.65	48	0.859649
SUT001	OAK010	Chimp.REF	148.158	4.2644	34.743	2770	0.851842
SUT001	OAK011	Chimp.REF	133.333	35.9053	3.713	34	0.866667
SUT001	OAK012	Chimp.REF	151.708	1.62828	93.171	20078	0.848292
SUT001	OAK013	Chimp.REF	153.581	1.42055	108.114	27778	0.846419
SUT001	OAK014	Chimp.REF	155.496	4.36918	35.589	2563	0.844504
SUT001	OAK015	Chimp.REF	185.039	16.7138	11.071	247	0.814961
SUT001	SUT002	Chimp.REF	142.429	13.7896	10.329	284	0.857571
SUT001	SUT003	Chimp.REF	156.099	1.27265	122.657	38599	0.843901
SUT001	SUT004	Chimp.REF	156.234	1.84919	84.488	18868	0.843766
SUT001	SUT005	Chimp.REF	160.696	6.92722	23.198	1162	0.839304
SUT001	SUT006	Chimp.REF	156.218	1.62998	95.841	23305	0.843782
SUT001	SUT007	Chimp.REF	165.623	8.2011	20.195	886	0.834377
SUT001	SUT008	Chimp.REF	158.65	10.2931	15.413	620	0.84135
SUT001	SUT009	Chimp.REF	159.645	1.94723	81.986	16603	0.840355
SUT001	I9134_noUDG	Chimp.REF	153.288	1.90314	80.545	17430	0.846712
SUT001	baa001	Chimp.REF	152.991	1.26598	120.847	38880	0.847009
SUT001	I9133_noUDG	Chimp.REF	153.688	1.41439	108.661	28875	0.846312
SUT001	bab001	Chimp.REF	154.043	1.47709	104.288	24761	0.845957
SUT001	I9028	Chimp.REF	152.381	1.59445	95.569	23249	0.847619
SUT001	cha001	Chimp.REF	152.493	2.44456	62.381	9846	0.847507
SUT001	ela001	Chimp.REF	148.757	1.26775	117.339	41649	0.851243
SUT001	mfo001	Chimp.REF	148.882	1.22263	121.772	41462	0.851118
SUT001	new001	Chimp.REF	149.196	1.26418	118.018	41702	0.850804
SUT001	Zambia_LSA	Chimp.REF	148.811	3.47122	42.87	4506	0.851189
SUT001	Tanzania_Kisese_LSA	Chimp.REF	149.4	1.28421	116.336	37227	0.8506
SUT001	I4427	Chimp.REF	147.874	2.25154	65.677	10245	0.852126
SUT001	I4421	Chimp.REF	147.635	2.40433	61.404	9444	0.852365
SUT001	I4422	Chimp.REF	132.521	4.61836	28.694	2076	0.867479
SUT001	I4468	Chimp.REF	144.635	2.98528	48.449	6380	0.855365
SUT001	I19528	Chimp.REF	149.953	2.52493	59.389	8296	0.850047
SUT001	I19529	Chimp.REF	132.33	5.07883	26.055	1728	0.86767
SUT001	I2967	Chimp.REF	149.44	4.27449	34.961	2949	0.85056
SUT001	I4426	Chimp.REF	148.556	1.2278	120.993	38267	0.851444
SUT001	I10871	Chimp.REF	147.39	1.23353	119.486	40587	0.85261
SUT001	I10872	Chimp.REF	146.94	1.32016	111.305	38727	0.85306
SUT001	I10873	Chimp.REF	145.901	1.25029	116.694	40311	0.854099
SUT001	I10874	Chimp.REF	145.844	1.22044	119.501	39789	0.854156
SUT001	KPL001	Chimp.REF	150.202	1.5557	96.549	25451	0.849798
SUT001	I8808	Chimp.REF	150.087	1.43987	104.237	30238	0.849913
SUT001	NYA003	Chimp.REF	141.063	7.61532	18.524	854	0.858937
SUT001	NYA002	Chimp.REF	148.348	3.26281	45.466	5484	0.851652
SUT002	OAK003B	Chimp.REF	156.56	6.261	25.006	1405	0.84344
SUT002	OAK003C	Chimp.REF	156.561	7.90628	19.802	900	0.843439
SUT002	OAK004	Chimp.REF	142.857	155.036	0.921	2	0.857143
SUT002	OAK006	Chimp.REF	201.97	28.6005	7.062	93	0.79803
SUT002	OAK007	Chimp.REF	154.083	5.26031	29.292	1972	0.845917
SUT002	OAK008	Chimp.REF	148.551	12.1786	12.198	335	0.851449
SUT002	OAK009	Chimp.REF	0	0	#NAME?	3	1
SUT002	OAK010	Chimp.REF	136.929	15.5052	8.831	191	0.863071
SUT002	OAK012	Chimp.REF	160.296	6.44814	24.859	1319	0.839704
SUT002	OAK013	Chimp.REF	150.726	5.53283	27.242	1790	0.849274
SUT002	OAK014	Chimp.REF	164.786	18.3043	9.003	188	0.835214
SUT002	OAK015	Chimp.REF	157.895	59.9468	2.634	13	0.842105
SUT002	SUT001	Chimp.REF	142.429	13.7896	10.329	284	0.857571
SUT002	SUT003	Chimp.REF	156.172	4.85412	32.173	2291	0.843828
SUT002	SUT004	Chimp.REF	159.836	7.16342	22.313	1197	0.840164
SUT002	SUT005	Chimp.REF	168.539	28.0473	6.009	77	0.831461
SUT002	SUT006	Chimp.REF	155.372	6.08864	25.518	1520	0.844628
SUT002	SUT007	Chimp.REF	136	30.5922	4.446	51	0.864
SUT002	SUT008	Chimp.REF	196.078	41.1997	4.759	49	0.803922
SUT002	SUT009	Chimp.REF	170.155	7.64639	22.253	1066	0.829845
SUT002	I9134_noUDG	Chimp.REF	150.388	7.41303	20.287	1029	0.849612
SUT002	baa001	Chimp.REF	155.923	5.02404	31.035	2291	0.844077
SUT002	I9133_noUDG	Chimp.REF	157.119	5.67745	27.674	1730	0.842881
SUT002	bab001	Chimp.REF	150.149	6.17978	24.297	1466	0.849851
SUT002	I9028	Chimp.REF	166.474	6.32366	26.326	1460	0.833526
SUT002	cha001	Chimp.REF	148.332	9.285	15.975	589	0.851668
SUT002	ela001	Chimp.REF	155.362	4.84864	32.042	2458	0.844638
SUT002	mfo001	Chimp.REF	153.257	5.09473	30.082	2460	0.846743
SUT002	new001	Chimp.REF	154.679	5.08835	30.399	2459	0.845321
SUT002	Zambia_LSA	Chimp.REF	157.333	13.381	11.758	304	0.842667
SUT002	Tanzania_Kisese_LSA	Chimp.REF	154.401	5.2441	29.443	2258	0.845599
SUT002	I4427	Chimp.REF	147.004	8.53651	17.221	665	0.852996
SUT002	I4421	Chimp.REF	153.635	9.7642	15.735	611	0.846365
SUT002	I4422	Chimp.REF	168.091	20.5757	8.169	153	0.831909
SUT002	I4468	Chimp.REF	134.359	11.3349	11.854	398	0.865641
SUT002	I19528	Chimp.REF	158.408	10.1803	15.56	568	0.841592
SUT002	I19529	Chimp.REF	119.122	17.5693	6.78	128	0.880878
SUT002	I2967	Chimp.REF	147.577	16.8332	8.767	176	0.852423
SUT002	I4426	Chimp.REF	150.551	5.05751	29.768	2293	0.849449
SUT002	I10871	Chimp.REF	153.695	5.03404	30.531	2402	0.846305
SUT002	I10872	Chimp.REF	152.206	5.11585	29.752	2297	0.847794
SUT002	I10873	Chimp.REF	147.837	4.77319	30.972	2388	0.852163
SUT002	I10874	Chimp.REF	150.487	4.9586	30.349	2384	0.849513
SUT002	KPL001	Chimp.REF	155.722	6.00033	25.952	1600	0.844278
SUT002	I8808	Chimp.REF	153.11	5.71529	26.79	1881	0.84689
SUT002	NYA003	Chimp.REF	136.691	29.402	4.649	61	0.863309
SUT002	NYA002	Chimp.REF	158.605	12.3995	12.791	381	0.841395
SUT003	OAK003B	Chimp.REF	158.065	0.67673	233.572	194782	0.841935
SUT003	OAK003C	Chimp.REF	158.281	0.810181	195.365	109615	0.841719
SUT003	OAK004	Chimp.REF	151.724	20.875	7.268	129	0.848276
SUT003	OAK006	Chimp.REF	158.09	2.22692	70.99	10597	0.84191
SUT003	OAK007	Chimp.REF	160.219	0.613362	261.214	297326	0.839781
SUT003	OAK008	Chimp.REF	158.659	1.1706	135.535	40058	0.841341
SUT003	OAK009	Chimp.REF	165.029	11.5559	14.281	431	0.834971
SUT003	OAK010	Chimp.REF	156.254	1.55798	100.293	23217	0.843746
SUT003	OAK011	Chimp.REF	161.13	15.263	10.557	258	0.83887
SUT003	OAK012	Chimp.REF	159.327	0.703859	226.362	180994	0.840673
SUT003	OAK013	Chimp.REF	158.864	0.636318	249.661	251996	0.841136
SUT003	OAK014	Chimp.REF	157.681	1.54949	101.763	21882	0.842319
SUT003	OAK015	Chimp.REF	147.468	5.37458	27.438	2101	0.852532
SUT003	SUT001	Chimp.REF	156.099	1.27265	122.657	38599	0.843901
SUT003	SUT002	Chimp.REF	156.172	4.85412	32.173	2291	0.843828
SUT003	SUT004	Chimp.REF	153.123	0.787819	194.363	171472	0.846877
SUT003	SUT005	Chimp.REF	158.896	2.45561	64.707	9648	0.841104
SUT003	SUT006	Chimp.REF	164.066	0.770342	212.978	209377	0.835934
SUT003	SUT007	Chimp.REF	154.432	2.85596	54.074	7536	0.845568
SUT003	SUT008	Chimp.REF	152.675	3.0818	49.541	5870	0.847325
SUT003	SUT009	Chimp.REF	161.018	0.753409	213.719	148663	0.838982
SUT003	I9134_noUDG	Chimp.REF	155.237	0.675735	229.731	178148	0.844763
SUT003	baa001	Chimp.REF	157.217	0.578341	271.842	403264	0.842783
SUT003	I9133_noUDG	Chimp.REF	158.893	0.6405	248.077	294137	0.841107
SUT003	bab001	Chimp.REF	157.451	0.643156	244.811	252763	0.842549
SUT003	I9028	Chimp.REF	158.002	0.67222	235.045	236431	0.841998
SUT003	cha001	Chimp.REF	146.643	0.836446	175.317	103524	0.853357
SUT003	ela001	Chimp.REF	145.88	0.584645	249.519	442450	0.85412
SUT003	mfo001	Chimp.REF	146.662	0.57276	256.061	439607	0.853338
SUT003	new001	Chimp.REF	146.234	0.596405	245.192	442052	0.853766
SUT003	Zambia_LSA	Chimp.REF	152.444	1.27472	119.59	37073	0.847556
SUT003	Tanzania_Kisese_LSA	Chimp.REF	148.485	0.586336	253.242	362061	0.851515
SUT003	I4427	Chimp.REF	151.194	0.887048	170.447	91111	0.848806
SUT003	I4421	Chimp.REF	150.28	0.932992	161.073	79283	0.84972
SUT003	I4422	Chimp.REF	151.228	1.85099	81.701	16036	0.848772
SUT003	I4468	Chimp.REF	149.573	1.06713	140.164	57234	0.850427
SUT003	I19528	Chimp.REF	148.407	0.960204	154.558	66534	0.851593
SUT003	I19529	Chimp.REF	149.239	2.05406	72.656	14342	0.850761
SUT003	I2967	Chimp.REF	150.246	1.50703	99.697	25996	0.849754
SUT003	I4426	Chimp.REF	149.166	0.558907	266.889	377936	0.850834
SUT003	I10871	Chimp.REF	144.857	0.548324	264.181	422915	0.855143
SUT003	I10872	Chimp.REF	145.186	0.556325	260.973	385163	0.854814
SUT003	I10873	Chimp.REF	144.724	0.565586	255.883	416920	0.855276
SUT003	I10874	Chimp.REF	144.659	0.585794	246.946	407632	0.855341
SUT003	KPL001	Chimp.REF	148.553	0.664172	223.666	227712	0.851447
SUT003	I8808	Chimp.REF	148.193	0.652482	227.122	275130	0.851807
SUT003	NYA003	Chimp.REF	143.675	2.81962	50.955	7368	0.856325
SUT003	NYA002	Chimp.REF	147.399	1.1843	124.461	48007	0.852601
SUT004	OAK003B	Chimp.REF	150.657	0.905765	166.331	95777	0.849343
SUT004	OAK003C	Chimp.REF	150.635	1.08994	138.205	57005	0.849365
SUT004	OAK004	Chimp.REF	121.212	28.2065	4.297	54	0.878788
SUT004	OAK006	Chimp.REF	147.729	3.12419	47.286	5369	0.852271
SUT004	OAK007	Chimp.REF	151.994	0.823443	184.584	141696	0.848006
SUT004	OAK008	Chimp.REF	149.149	1.64038	90.924	21306	0.850851
SUT004	OAK009	Chimp.REF	193.939	18.2659	10.618	231	0.806061
SUT004	OAK010	Chimp.REF	151.138	2.33626	64.692	12012	0.848862
SUT004	OAK011	Chimp.REF	175.439	22.3763	7.84	121	0.824561
SUT004	OAK012	Chimp.REF	151.987	0.962534	157.903	89960	0.848013
SUT004	OAK013	Chimp.REF	150.88	0.845918	178.363	122919	0.84912
SUT004	OAK014	Chimp.REF	149.547	2.30049	65.006	11500	0.850453
SUT004	OAK015	Chimp.REF	183.092	8.36887	21.878	1033	0.816908
SUT004	SUT001	Chimp.REF	156.234	1.84919	84.488	18868	0.843766
SUT004	SUT002	Chimp.REF	159.836	7.16342	22.313	1197	0.840164
SUT004	SUT003	Chimp.REF	153.123	0.787819	194.363	171472	0.846877
SUT004	SUT005	Chimp.REF	163.258	3.65416	44.677	4931	0.836742
SUT004	SUT006	Chimp.REF	153.215	0.896991	170.81	102785	0.846785
SUT004	SUT007	Chimp.REF	155.88	4.06294	38.366	3670	0.84412
SUT004	SUT008	Chimp.REF	169.115	4.92205	34.359	2605	0.830885
SUT004	SUT009	Chimp.REF	155.149	0.994521	156.004	72055	0.844851
SUT004	I9134_noUDG	Chimp.REF	157.655	1.03723	151.996	75539	0.842345
SUT004	baa001	Chimp.REF	150.665	0.75056	200.736	173223	0.849335
SUT004	I9133_noUDG	Chimp.REF	151.758	0.836946	181.324	128678	0.848242
SUT004	bab001	Chimp.REF	149.782	0.89999	166.427	110620	0.850218
SUT004	I9028	Chimp.REF	150.123	0.919269	163.307	102146	0.849877
SUT004	cha001	Chimp.REF	157.119	1.31481	119.5	42990	0.842881
SUT004	ela001	Chimp.REF	157.382	0.772983	203.604	180505	0.842618
SUT004	mfo001	Chimp.REF	157.228	0.759846	206.921	179556	0.842772
SUT004	new001	Chimp.REF	156.339	0.753014	207.618	180489	0.843661
SUT004	Zambia_LSA	Chimp.REF	154.65	1.71164	90.352	19011	0.84535
SUT004	Tanzania_Kisese_LSA	Chimp.REF	157.331	0.764961	205.672	161402	0.842669
SUT004	I4427	Chimp.REF	153.147	1.28793	118.909	44583	0.846853
SUT004	I4421	Chimp.REF	155.488	1.32488	117.36	40420	0.844512
SUT004	I4422	Chimp.REF	151.9	2.57398	59.014	8831	0.8481
SUT004	I4468	Chimp.REF	153.382	1.48375	103.375	27581	0.846618
SUT004	I19528	Chimp.REF	154.559	1.40818	109.758	34864	0.845441
SUT004	I19529	Chimp.REF	154.88	2.86214	54.113	7764	0.84512
SUT004	I2967	Chimp.REF	155.764	2.2045	70.657	12581	0.844236
SUT004	I4426	Chimp.REF	152.752	0.750412	203.558	166380	0.847248
SUT004	I10871	Chimp.REF	153.612	0.748981	205.094	176738	0.846388
SUT004	I10872	Chimp.REF	154.682	0.765342	202.108	167611	0.845318
[truncated: 340 more rows]

## Sheet: S5
Table S5. F4 statistics of the form F4(Chimp, Test; Ju_Hoan_North.DG, Cameroon_SMA) for relevant ancient genomes from southern Africa. A positive F-statistic (shown in red) suggests greater affinity between Cameroon_SMA and the ancient genome (PopC), whilst a negative value (shown in blue) indicates greater affinity between Ju_hoan_North.DG and the ancient genome (PopC).
PopA	PopB	PopC (Test)	PopD (Outgroup)	F4	SE	Z	SNPs
Cameroon_SMA (n = 4)	Ju_hoan_North.DG (n = 5)	OAK003B	Chimp.REF (n = 1)	-0.010919	0.000298	-36.653	514115
Cameroon_SMA (n = 4)	Ju_hoan_North.DG (n = 5)	OAK003C	Chimp.REF (n = 1)	-0.010449	0.00035	-29.862	288547
Cameroon_SMA (n = 4)	Ju_hoan_North.DG (n = 5)	OAK006	Chimp.REF (n = 1)	-0.008602	0.000955	-9.007	27148
Cameroon_SMA (n = 4)	Ju_hoan_North.DG (n = 5)	OAK007	Chimp.REF (n = 1)	-0.011565	0.000262	-44.159	786723
Cameroon_SMA (n = 4)	Ju_hoan_North.DG (n = 5)	OAK008	Chimp.REF (n = 1)	-0.01039	0.000522	-19.889	106314
Cameroon_SMA (n = 4)	Ju_hoan_North.DG (n = 5)	OAK010	Chimp.REF (n = 1)	-0.008962	0.000642	-13.963	61131
Cameroon_SMA (n = 4)	Ju_hoan_North.DG (n = 5)	OAK012	Chimp.REF (n = 1)	-0.011399	0.000295	-38.692	476761
Cameroon_SMA (n = 4)	Ju_hoan_North.DG (n = 5)	OAK013	Chimp.REF (n = 1)	-0.011409	0.000279	-40.866	661449
Cameroon_SMA (n = 4)	Ju_hoan_North.DG (n = 5)	OAK014	Chimp.REF (n = 1)	-0.009964	0.000672	-14.838	58120
Cameroon_SMA (n = 4)	Ju_hoan_North.DG (n = 5)	SUT003	Chimp.REF (n = 1)	-0.009706	0.000273	-35.497	1035686
Cameroon_SMA (n = 4)	Ju_hoan_North.DG (n = 5)	SUT006	Chimp.REF (n = 1)	-0.009844	0.000315	-31.214	548836
Cameroon_SMA (n = 4)	Ju_hoan_North.DG (n = 5)	SUT009	Chimp.REF (n = 1)	-0.008845	0.00034	-25.994	384216
Cameroon_SMA (n = 4)	Ju_hoan_North.DG (n = 5)	I9134_noUDG	Chimp.REF (n = 1)	-0.004044	0.000383	-10.552	449327
Cameroon_SMA (n = 4)	Ju_hoan_North.DG (n = 5)	baa001	Chimp.REF (n = 1)	-0.011194	0.000259	-43.254	1071352
Cameroon_SMA (n = 4)	Ju_hoan_North.DG (n = 5)	I9133_noUDG	Chimp.REF (n = 1)	-0.011466	0.000266	-43.16	783060
Cameroon_SMA (n = 4)	Ju_hoan_North.DG (n = 5)	bab001	Chimp.REF (n = 1)	-0.011198	0.000277	-40.4	672270
Cameroon_SMA (n = 4)	Ju_hoan_North.DG (n = 5)	I9028	Chimp.REF (n = 1)	-0.011404	0.000278	-41.073	632620
Cameroon_SMA (n = 4)	Ju_hoan_North.DG (n = 5)	cha001	Chimp.REF (n = 1)	0.006445	0.00042	15.342	251665
Cameroon_SMA (n = 4)	Ju_hoan_North.DG (n = 5)	ela001	Chimp.REF (n = 1)	0.007403	0.00028	26.44	1071330
Cameroon_SMA (n = 4)	Ju_hoan_North.DG (n = 5)	mfo001	Chimp.REF (n = 1)	0.006415	0.0003	21.4	1068401
Cameroon_SMA (n = 4)	Ju_hoan_North.DG (n = 5)	new001	Chimp.REF (n = 1)	0.007144	0.000316	22.576	1071246
Cameroon_SMA (n = 4)	Ju_hoan_North.DG (n = 5)	S_Khomani_San-1	Chimp.REF (n = 1)	-0.009899	0.000273	-36.217	1047049
Cameroon_SMA (n = 4)	Ju_hoan_North.DG (n = 5)	S_Khomani_San-2	Chimp.REF (n = 1)	-0.009518	0.000297	-32.013	1047711

## Sheet: S6
Table S6. F4 statistics of the form F4(Chimp, Test; Ju_Hoan_North.DG, Tanzania_Luxmanda_3000BP) for relevant ancient genomes from southern Africa. A positive F-statistic (shown in red) suggests greater affinity between Tanzania_Luxmanda_3000BP and the ancient genome (PopC), whilst a negative value (shown in blue) indicates greater affinity between Ju_hoan_North.DG and the ancient genome (PopC).
PopA	PopB	PopC (Test)	PopD (Outgroup)	F4	SE	Z	SNPs
Tanzania_Luxmanda_3000BP (n = 1)	Ju_hoan_North.DG (n = 5)	OAK003B	Chimp.REF (n = 1)	-0.009878	0.000487	-20.287	409651
Tanzania_Luxmanda_3000BP (n = 1)	Ju_hoan_North.DG (n = 5)	OAK003C	Chimp.REF (n = 1)	-0.008209	0.000541	-15.184	241054
Tanzania_Luxmanda_3000BP (n = 1)	Ju_hoan_North.DG (n = 5)	OAK006	Chimp.REF (n = 1)	-0.006028	0.00173	-3.485	22572
Tanzania_Luxmanda_3000BP (n = 1)	Ju_hoan_North.DG (n = 5)	OAK007	Chimp.REF (n = 1)	-0.010139	0.000418	-24.227	611377
Tanzania_Luxmanda_3000BP (n = 1)	Ju_hoan_North.DG (n = 5)	OAK008	Chimp.REF (n = 1)	-0.0102	0.000852	-11.97	89992
Tanzania_Luxmanda_3000BP (n = 1)	Ju_hoan_North.DG (n = 5)	OAK010	Chimp.REF (n = 1)	-0.009114	0.001119	-8.142	51050
Tanzania_Luxmanda_3000BP (n = 1)	Ju_hoan_North.DG (n = 5)	OAK012	Chimp.REF (n = 1)	-0.009725	0.00047	-20.678	382536
Tanzania_Luxmanda_3000BP (n = 1)	Ju_hoan_North.DG (n = 5)	OAK013	Chimp.REF (n = 1)	-0.00958	0.000418	-22.904	525319
Tanzania_Luxmanda_3000BP (n = 1)	Ju_hoan_North.DG (n = 5)	OAK014	Chimp.REF (n = 1)	-0.009668	0.001169	-8.267	48773
Tanzania_Luxmanda_3000BP (n = 1)	Ju_hoan_North.DG (n = 5)	SUT003	Chimp.REF (n = 1)	-0.006905	0.000459	-15.045	742213
Tanzania_Luxmanda_3000BP (n = 1)	Ju_hoan_North.DG (n = 5)	SUT006	Chimp.REF (n = 1)	-0.00619	0.000502	-12.332	434835
Tanzania_Luxmanda_3000BP (n = 1)	Ju_hoan_North.DG (n = 5)	SUT009	Chimp.REF (n = 1)	-0.00442	0.000564	-7.833	302582
Tanzania_Luxmanda_3000BP (n = 1)	Ju_hoan_North.DG (n = 5)	I9134_noUDG	Chimp.REF (n = 1)	0.003955	0.000678	5.832	323741
Tanzania_Luxmanda_3000BP (n = 1)	Ju_hoan_North.DG (n = 5)	baa001	Chimp.REF (n = 1)	-0.010096	0.000369	-27.39	751426
Tanzania_Luxmanda_3000BP (n = 1)	Ju_hoan_North.DG (n = 5)	I9133_noUDG	Chimp.REF (n = 1)	-0.010518	0.000413	-25.485	561306
Tanzania_Luxmanda_3000BP (n = 1)	Ju_hoan_North.DG (n = 5)	bab001	Chimp.REF (n = 1)	-0.009512	0.000461	-20.651	480327
Tanzania_Luxmanda_3000BP (n = 1)	Ju_hoan_North.DG (n = 5)	I9028	Chimp.REF (n = 1)	-0.009869	0.000448	-22.051	446547
Tanzania_Luxmanda_3000BP (n = 1)	Ju_hoan_North.DG (n = 5)	cha001	Chimp.REF (n = 1)	0.013089	0.000718	18.223	179440
Tanzania_Luxmanda_3000BP (n = 1)	Ju_hoan_North.DG (n = 5)	ela001	Chimp.REF (n = 1)	0.013505	0.00046	29.361	751459
Tanzania_Luxmanda_3000BP (n = 1)	Ju_hoan_North.DG (n = 5)	mfo001	Chimp.REF (n = 1)	0.012308	0.000474	25.991	749454
Tanzania_Luxmanda_3000BP (n = 1)	Ju_hoan_North.DG (n = 5)	new001	Chimp.REF (n = 1)	0.013263	0.000461	28.762	751420
Tanzania_Luxmanda_3000BP (n = 1)	Ju_hoan_North.DG (n = 5)	S_Khomani_San-1	Chimp.REF (n = 1)	-0.007236	0.00046	-15.728	736497
Tanzania_Luxmanda_3000BP (n = 1)	Ju_hoan_North.DG (n = 5)	S_Khomani_San-2	Chimp.REF (n = 1)	-0.006888	0.000455	-15.132	736945

## Sheet: S7
Table S7. F4 statistics of the form F4(Chimp, Test; Ju_Hoan_North.DG, Khomani_San.DG) for relevant ancient genomes from southern Africa. A positive F-statistic (shown in red) suggests greater affinity between Khomani_San.DG and the ancient genome (PopC), whilst a negative value (shown in blue) indicates greater affinity between Ju_hoan_North.DG and the ancient genome (PopC).
PopA	PopB	PopC (Test)	PopD (Outgroup)	F4	SE	Z	SNPs
Khomani_San.DG (n = 2)	Ju_hoan_North.DG (n = 5)	OAK003B	Chimp.REF (n = 1)	0.002115	0.000293	7.229	505698
Khomani_San.DG (n = 2)	Ju_hoan_North.DG (n = 5)	OAK003C	Chimp.REF (n = 1)	0.001437	0.000325	4.415	283891
Khomani_San.DG (n = 2)	Ju_hoan_North.DG (n = 5)	OAK006	Chimp.REF (n = 1)	0.002589	0.000878	2.95	26696
Khomani_San.DG (n = 2)	Ju_hoan_North.DG (n = 5)	OAK007	Chimp.REF (n = 1)	0.002093	0.000271	7.717	774475
Khomani_San.DG (n = 2)	Ju_hoan_North.DG (n = 5)	OAK008	Chimp.REF (n = 1)	0.001365	0.000454	3.004	104526
Khomani_San.DG (n = 2)	Ju_hoan_North.DG (n = 5)	OAK010	Chimp.REF (n = 1)	0.002084	0.00062	3.364	60140
Khomani_San.DG (n = 2)	Ju_hoan_North.DG (n = 5)	OAK012	Chimp.REF (n = 1)	0.001426	0.000297	4.808	469257
Khomani_San.DG (n = 2)	Ju_hoan_North.DG (n = 5)	OAK013	Chimp.REF (n = 1)	0.001197	0.000289	4.14	650659
Khomani_San.DG (n = 2)	Ju_hoan_North.DG (n = 5)	OAK014	Chimp.REF (n = 1)	0.001582	0.000622	2.542	57097
Khomani_San.DG (n = 2)	Ju_hoan_North.DG (n = 5)	SUT003	Chimp.REF (n = 1)	0.002067	0.000262	7.878	1021395
Khomani_San.DG (n = 2)	Ju_hoan_North.DG (n = 5)	SUT006	Chimp.REF (n = 1)	0.001334	0.000295	4.529	539810
Khomani_San.DG (n = 2)	Ju_hoan_North.DG (n = 5)	SUT009	Chimp.REF (n = 1)	0.001783	0.000322	5.541	377935
Khomani_San.DG (n = 2)	Ju_hoan_North.DG (n = 5)	I9134_noUDG	Chimp.REF (n = 1)	0.000808	0.000305	2.651	444915
Khomani_San.DG (n = 2)	Ju_hoan_North.DG (n = 5)	baa001	Chimp.REF (n = 1)	0.001351	0.000257	5.268	1062783
Khomani_San.DG (n = 2)	Ju_hoan_North.DG (n = 5)	I9133_noUDG	Chimp.REF (n = 1)	0.002178	0.000277	7.865	774242
Khomani_San.DG (n = 2)	Ju_hoan_North.DG (n = 5)	bab001	Chimp.REF (n = 1)	0.001605	0.000281	5.711	666137
Khomani_San.DG (n = 2)	Ju_hoan_North.DG (n = 5)	I9028	Chimp.REF (n = 1)	0.002004	0.00028	7.16	626366
Khomani_San.DG (n = 2)	Ju_hoan_North.DG (n = 5)	cha001	Chimp.REF (n = 1)	2.3e-05	0.000335	0.069	249060
Khomani_San.DG (n = 2)	Ju_hoan_North.DG (n = 5)	ela001	Chimp.REF (n = 1)	-0.000153	0.000256	-0.598	1062706
Khomani_San.DG (n = 2)	Ju_hoan_North.DG (n = 5)	mfo001	Chimp.REF (n = 1)	0.000196	0.000255	0.77	1059894
Khomani_San.DG (n = 2)	Ju_hoan_North.DG (n = 5)	new001	Chimp.REF (n = 1)	0.00034	0.000251	1.355	1062641

## Sheet: S8
Table S8. Pairwise qpWave testing results for ancient and present-day groups from South Africa. P-values larger than 0.01 indicate that two compared groups cannot be genetically distinguished in the context of the selected outgroups. P-values for failed models (p < 0.01) are shown in red, p-values for borderline-fitting models (0.01 < p < 0.05) in orange, and p-values for well-fitting models (p >…
PopA	PopB	P-value
Khomani_San (n = 2)	Oakhurst_4000BP_5000BP (n = 4)	1.75821e-30
Khomani_San (n = 2)	Oakhurst_6000BP (n = 3)	3.58825e-15
Khomani_San (n = 2)	Oakhurst_10200BP (n = 1)	0.0005779
Khomani_San (n = 2)	South_Africa_1200BP (n = 1)	1.78135e-79
Khomani_San (n = 2)	South_Africa_2000BP_East (n = 2)	2.17182e-23
Khomani_San (n = 2)	South_Africa_2000BP_West (n = 3)	7.27004e-27
Khomani_San (n = 2)	South_Africa_400BP (n = 4)	0
Khomani_San (n = 2)	Sutherland (n = 3)	0.0637009
Oakhurst_4000BP_5000BP (n = 4)	Oakhurst_6000BP (n = 3)	0.059015
Oakhurst_4000BP_5000BP (n = 4)	Oakhurst_10200BP (n = 1)	0.0718727
Oakhurst_4000BP_5000BP (n = 4)	South_Africa_1200BP (n = 1)	4.15258e-118
Oakhurst_4000BP_5000BP (n = 4)	South_Africa_2000BP_East (n = 2)	0.0164226
Oakhurst_4000BP_5000BP (n = 4)	South_Africa_2000BP_West (n = 3)	0.0274896
Oakhurst_4000BP_5000BP (n = 4)	South_Africa_400BP (n = 4)	0
Oakhurst_4000BP_5000BP (n = 4)	Sutherland (n = 3)	3.61933e-33
Oakhurst_6000BP (n = 3)	Oakhurst_10200BP (n = 1)	0.0373218
Oakhurst_6000BP (n = 3)	South_Africa_1200BP (n = 1)	1.64945e-100
Oakhurst_6000BP (n = 3)	South_Africa_2000BP_East (n = 2)	0.0195682
Oakhurst_6000BP (n = 3)	South_Africa_2000BP_West (n = 3)	0.0349318
Oakhurst_6000BP (n = 3)	South_Africa_400BP (n = 4)	0
Oakhurst_6000BP (n = 3)	Sutherland (n = 3)	4.2222e-16
Oakhurst_10200BP (n = 1)	South_Africa_1200BP (n = 1)	0.000141609
Oakhurst_10200BP (n = 1)	South_Africa_2000BP_East (n = 2)	0.0179837
Oakhurst_10200BP (n = 1)	South_Africa_2000BP_West (n = 3)	0.0189658
Oakhurst_10200BP (n = 1)	South_Africa_400BP (n = 4)	1.34783e-35
Oakhurst_10200BP (n = 1)	Sutherland (n = 3)	0.00419874
South_Africa_1200BP (n = 1)	South_Africa_2000BP_East (n = 2)	6.18921e-122
South_Africa_1200BP (n = 1)	South_Africa_2000BP_West (n = 3)	7.20785e-131
South_Africa_1200BP (n = 1)	South_Africa_400BP (n = 4)	6.35934e-194
South_Africa_1200BP (n = 1)	Sutherland (n = 3)	3.28931e-61
South_Africa_2000BP_East (n = 2)	South_Africa_2000BP_West (n = 3)	0.0297496
South_Africa_2000BP_East (n = 2)	South_Africa_400BP (n = 4)	0
South_Africa_2000BP_East (n = 2)	Sutherland (n = 3)	1.57041e-42
South_Africa_2000BP_West (n = 3)	South_Africa_400BP (n = 4)	0
South_Africa_2000BP_West (n = 3)	Sutherland (n = 3)	4.66106e-44
South_Africa_400BP (n = 4)	Sutherland (n = 3)	0

## Sheet: S9
Table S9. 2-way qpAdm modelling results for ancient and present-day groups from South Africa. P-values larger than 0.01 indicate a fitting model. P-values for failed models (p < 0.01) are shown in red, p-values for borderline-fitting models (0.01 < p < 0.05) in orange, and p-values for well-fitting models (p > 0.05) in green.
Target	SA_LSA	Tanzania_Luxmanda_3000BP	Mende (present-day)	SE	p-value
South_Africa_400BP (n = 4)	0.084	0	0.916	0.011	0.0123777
South_Africa_1200BP (n = 1)	0.575	0.425	0	0.018	0.0982123
Sutherland (n = 3)	0.888	0.112	0	0.009	0.454119
Khomani_San (n = 2)	0.91	0.09	0	0.008	0.0803581

## Sheet: S10
Table S10. 2-way qpAdm modelling results for present-day groups from southern Africa with San- and Tanzania_Luxmanda-related ancestry. Bantu groups are highlighted in green, San and Khoe groups in orange. P-values were obtained from generalised-likelihood ratio tests implemented in qpAdm. P-values larger than 0.01 indicate a fitting model. P-values for failed models (p < 0.01) are shown in red, p…
Population	SouthAfrica_LSA	Tanzania_Luxmanda_3000BP	SE SouthAfrica_LSA	SE Tanzania_Luxmanda_3100BP	p-value
Khomani_San (n = 2)	0.913	0.087	0.011	0.011	0.247676
Taa_West (n = 16)	0.875184	0.124816	0.004	0.004	0.01549
Taa_North (n = 9)	0.86166	0.13834	0.005	0.005	0.0132452
Ju_hoan_North (n = 22)	0.881	0.119	0.008	0.008	0.0224161
Ju_hoan_South (n = 6)	0.873	0.127	0.009	0.009	0.0496791
Naro (n = 8)	0.881614	0.118386	0.005	0.005	0.0981135

[truncated: 17 more sheets: S11, S12, S13, S14, S15, S16, S17, S18, S19, S20, S21, S22, S23, S24, S25, S26, S27]
